# Supplementary material for: Multi-Omics Analyses Reveal Mitochondrial Dysfunction Contributing to Temozolomide Resistance in Glioblastoma Cells
Source: Biomolecules. 2023 Sep 19;13(9):1408. doi: 10.3390/biom13091408 (PMC10526285; doi:10.3390/biom13091408)
Supplement: Supplementary file 1 [file biomolecules-13-01408-s001.zip]

Archive with 5 entries (5 files):
- Original Images for Blots.zip
- Supplementary figures S1-S9.pdf
- Supplementary table S1 .xlsx
- Supplementary table S2.xlsx
- Supplementary table S3-S4.xlsx
