# Supplementary material for: Multi-Omics Analyses Reveal Mitochondrial Dysfunction Contributing to Temozolomide Resistance in Glioblastoma Cells
Source: Biomolecules. 2023 Sep 19;13(9):1408. doi: 10.3390/biom13091408 (PMC10526285; doi:10.3390/biom13091408)
Supplement: Supplementary file 1 [file biomolecules-13-01408-s001.zip › Supplementary table S1 .xlsx]

## Sheet: Table S1
Table S1 The sequences of primers used in this study
Species	Gene name	Forword primer sequence (5'-3')	Reverse primer sequence (5'-3')
homo sapiens	CDK2	GACTCGCTGGCGCTTCA	CGTGCCCTCTCCGATCTTT
homo sapiens	CDK4	TTGCATCGTTCACCGAGATC	CTGGTAGCTGTAGATTCTGGCCA
homo sapiens	CDK6	TGATCAACTAGGAAAAATCTTGGAC	GGCAACATCTCTAGGCCAGT
homo sapiens	Cyclin A2	CAACCCCGAAAAACTGGCGC	AAGAGGAGCAACCCGTCGAG
homo sapiens	Cyclin B	AACAGCTCTTGGAGACATCGGT	CAAAGTCAGTGAACAACCGCAGGCC
homo sapiens	Cyclin D1	CCCTCGGTGTCCTACTTCA	CTCCTCGCACTTCTGTTCCT
homo sapiens	Cyclin E1	AGAGCAGCAGGGGTCTACAA	CCATGGCCTCCTTAACTTCA
homo sapiens	NRF1	AAACGGCCTCATGTATTTGAGT	TAACGTGGCTCGAAGTTTCCG
homo sapiens	PGC-1α	GAGCAGGTTATCTCTGGAGGA	AGCAGCTCCGAATCAGGAATG
homo sapiens	TFAM	ATGGCGTTTCTCCGAAGCAT	TCCGCCCTATAAGCATCTTGA
homo sapiens	ACTB	GACTACCTCATGAAGATCCTCACC	TCTCCTTAATGTCACGCACGATT
homo sapiens	ND1	CCTAGCCGTTTACTCAATCCT	TGATGGCTAGGGTGACTTCAT
homo sapiens	COI	TTCGCCGACCGTTGACTATTCTCT	AAGATTATTACAAATGCATGGGC
homo sapiens	COII	CGTCTGAACTATCCTGCCCG	TGGTAAGGGAGGGATCGTTG
homo sapiens	ACTB(DNA)	CATCTCTTGCTCGAAGTCCA	ATCATGTTTGAGACCTTCAACA
