# Supplementary material for: Multi-Omics Analyses Reveal Mitochondrial Dysfunction Contributing to Temozolomide Resistance in Glioblastoma Cells
Source: Biomolecules. 2023 Sep 19;13(9):1408. doi: 10.3390/biom13091408 (PMC10526285; doi:10.3390/biom13091408)
Supplement: Supplementary file 1 [file biomolecules-13-01408-s001.zip › Supplementary table S2.xlsx]

## Sheet: Sheet1
Table S2 The list of differentially expressed proteins between U87 WT cells and U87 DR cells
Uniprot Protein Accession	Genes	Protein Description		Ratio (U87 DR/ U87 WT）	p-value	p-value.adjust	sig
P00966	ASS1	Argininosuccinate synthase (EC 6.3.4.5) (Citrulline--aspartate ligase)		5.089	4.65164e-05	0.000280793	Up
P04179	SOD2	Superoxide dismutase [Mn], mitochondrial (EC 1.15.1.1)		3.992	2.37244e-06	4.76969e-05	Up
Q9UJA9	ENPP5	Ectonucleotide pyrophosphatase/phosphodiesterase family member 5 (E-NPP 5) (NPP-5) (EC 3.1.-.-)		3.18267	1.09516e-05	0.000115148	Up
Q9H4E7	DEF6	Differentially expressed in FDCP 6 homolog (DEF-6) (IRF4-binding protein)		3.08967	0.000805431	0.00206405	Up
P08183	ABCB1	ATP-dependent translocase ABCB1 (ATP-binding cassette sub-family B member 1) (Multidrug resistance protein 1) (EC 7.6.2.2) (P-glycoprotein 1) (Phospholipid transporter ABCB1) (EC 7.6.2.1) (CD antigen CD243)		3.02267	1.27576e-05	0.000125103	Up
Q03518	TAP1	Antigen peptide transporter 1 (APT1) (EC 7.4.2.14) (ATP-binding cassette sub-family B member 2) (Peptide supply factor 1) (Peptide transporter PSF1) (PSF-1) (Peptide transporter TAP1) (Peptide transporter involved in antigen processing 1) (Really interesting new gene 4 protein) (RING4)		2.992	1.7487e-05	0.000150583	Up
Q8N4U5	TCP11L2	T-complex protein 11-like protein 2		2.64867	3.86139e-08	5.15388e-06	Up
Q14244	MAP7	Ensconsin (Epithelial microtubule-associated protein of 115 kDa) (E-MAP-115) (Microtubule-associated protein 7) (MAP-7)		2.60467	1.55482e-05	0.000139643	Up
Q16772	GSTA3	Glutathione S-transferase A3 (EC 2.5.1.18) (GST class-alpha member 3) (Glutathione S-transferase A3-3)		2.597	0.00183189	0.0039069	Up
O43181	NDUFS4	NADH dehydrogenase [ubiquinone] iron-sulfur protein 4, mitochondrial (Complex I-18 kDa) (CI-18 kDa) (Complex I-AQDQ) (CI-AQDQ) (NADH-ubiquinone oxidoreductase 18 kDa subunit)		2.59067	0.000105629	0.000492289	Up
Q32P41	TRMT5	tRNA (guanine(37)-N1)-methyltransferase (EC 2.1.1.228) (M1G-methyltransferase) (tRNA [GM37] methyltransferase) (tRNA methyltransferase 5 homolog)		2.52933	0.00126649	0.0029229	Up
P48426	PIP4K2A	Phosphatidylinositol 5-phosphate 4-kinase type-2 alpha (EC 2.7.1.149) (1-phosphatidylinositol 5-phosphate 4-kinase 2-alpha) (Diphosphoinositide kinase 2-alpha) (PIP5KIII) (Phosphatidylinositol 5-Phosphate 4-Kinase) (PI5P4Kalpha) (Phosphatidylinositol 5-phosphate 4-kinase type II alpha) (PI(5)P 4-kinase type II alpha) (PIP4KII-alpha) (PtdIns(4)P-5-kinase B isoform) (PtdIns(4)P-5-kinase C isoform) …		2.46733	0.000462771	0.00138543	Up
Q6P0Q8	MAST2	Microtubule-associated serine/threonine-protein kinase 2 (EC 2.7.11.1)		2.46333	0.000777716	0.00201234	Up
Q9H3M7	TXNIP	Thioredoxin-interacting protein (Thioredoxin-binding protein 2) (Vitamin D3 up-regulated protein 1)		2.45967	1.12494e-05	0.000115995	Up
P40394	ADH7	All-trans-retinol dehydrogenase [NAD(+)] ADH7 (EC 1.1.1.105) (Alcohol dehydrogenase class 4 mu/sigma chain) (EC 1.1.1.1) (Alcohol dehydrogenase class IV mu/sigma chain) (Gastric alcohol dehydrogenase) (Omega-hydroxydecanoate dehydrogenase ADH7) (EC 1.1.1.66) (Retinol dehydrogenase)		2.41333	2.70913e-05	0.000200267	Up
Q8TDQ7	GNPDA2	Glucosamine-6-phosphate isomerase 2 (EC 3.5.99.6) (Glucosamine-6-phosphate deaminase 2) (GNPDA 2) (GlcN6P deaminase 2) (Glucosamine-6-phosphate isomerase SB52)		2.35833	3.54455e-06	5.85278e-05	Up
P40306	PSMB10	Proteasome subunit beta type-10 (EC 3.4.25.1) (Low molecular mass protein 10) (Macropain subunit MECl-1) (Multicatalytic endopeptidase complex subunit MECl-1) (Proteasome MECl-1) (Proteasome subunit beta-2i)		2.26233	0.000333046	0.00109684	Up
O94813	SLIT2	Slit homolog 2 protein (Slit-2) [Cleaved into: Slit homolog 2 protein N-product; Slit homolog 2 protein C-product]		2.23567	0.000775916	0.00200985	Up
Q7RTV2	GSTA5	Glutathione S-transferase A5 (EC 2.5.1.18) (GST class-alpha member 5) (Glutathione S-transferase A5-5)		2.22	0.000119315	0.000537812	Up
Q9ULP9	TBC1D24	TBC1 domain family member 24		2.16067	0.00126333	0.002917	Up
Q96HE7	ERO1A	ERO1-like protein alpha (ERO1-L) (ERO1-L-alpha) (EC 1.8.4.-) (Endoplasmic oxidoreductin-1-like protein) (Endoplasmic reticulum oxidoreductase alpha) (Oxidoreductin-1-L-alpha)		2.15967	0.000207044	0.000790187	Up
Q3SXM5	HSDL1	Inactive hydroxysteroid dehydrogenase-like protein 1 (Short chain dehydrogenase/reductase family 12C member 3)		2.15267	5.82746e-05	0.000325593	Up
Q9BX10	GTPBP2	GTP-binding protein 2		2.10967	7.70796e-05	0.000395692	Up
Q9UII2	ATP5IF1	ATPase inhibitor, mitochondrial (ATP synthase F1 subunit epsilon) (Inhibitor of F(1)F(o)-ATPase) (IF(1)) (IF1)		2.10833	0.00013637	0.00057834	Up
Q9Y664	KPTN	KICSTOR complex protein kaptin (Actin-associated protein 2E4)		2.03133	0.000659609	0.00179672	Up
O95757	HSPA4L	Heat shock 70 kDa protein 4L (Heat shock 70-related protein APG-1) (Heat-shock protein family A member 4-like protein) (HSPA4-like protein) (Osmotic stress protein 94)		2.01833	2.97919e-06	5.44297e-05	Up
Q9BUT1	BDH2	Dehydrogenase/reductase SDR family member 6 (EC 1.1.1.-) ((R)-beta-hydroxybutyrate dehydrogenase) (3-hydroxybutyrate dehydrogenase type 2) (EC 1.1.1.30) (4-oxo-L-proline reductase) (EC 1.1.1.104) (Oxidoreductase UCPA) (Short chain dehydrogenase/reductase family 15C member 1)		1.997	1.90737e-07	1.16012e-05	Up
Q9UEY8	ADD3	Gamma-adducin (Adducin-like protein 70)		1.99033	1.16129e-06	3.26317e-05	Up
Q5QJ74	TBCEL	Tubulin-specific chaperone cofactor E-like protein (EL) (Leucine-rich repeat-containing protein 35)		1.98167	0.000697956	0.00187566	Up
Q5T8D3	ACBD5	Acyl-CoA-binding domain-containing protein 5		1.97767	0.000103377	0.000482726	Up
P38936	CDKN1A	Cyclin-dependent kinase inhibitor 1 (CDK-interacting protein 1) (Melanoma differentiation-associated protein 6) (MDA-6) (p21)		1.977	1.10682e-05	0.000115615	Up
Q9NZL9	MAT2B	Methionine adenosyltransferase 2 subunit beta (Methionine adenosyltransferase II beta) (MAT II beta) (Putative dTDP-4-keto-6-deoxy-D-glucose 4-reductase)		1.97367	6.56916e-06	8.17742e-05	Up
P35914	HMGCL	Hydroxymethylglutaryl-CoA lyase, mitochondrial (HL) (HMG-CoA lyase) (EC 4.1.3.4) (3-hydroxy-3-methylglutarate-CoA lyase)		1.97033	3.72542e-05	0.000245214	Up
Q01432	AMPD3	AMP deaminase 3 (EC 3.5.4.6) (AMP deaminase isoform E) (Erythrocyte AMP deaminase)		1.96467	8.96425e-06	0.000102312	Up
P17275	JUNB	Transcription factor JunB (Transcription factor AP-1 subunit JunB)		1.958	0.000208692	0.000792072	Up
P43490	NAMPT	Nicotinamide phosphoribosyltransferase (NAmPRTase) (Nampt) (EC 2.4.2.12) (Pre-B-cell colony-enhancing factor 1) (Pre-B cell-enhancing factor) (Visfatin)		1.953	5.59941e-05	0.000315049	Up
Q5VTQ0	TTC39B	Tetratricopeptide repeat protein 39B (TPR repeat protein 39B)		1.92833	1.13236e-08	3.02277e-06	Up
Q86T03	PIP4P1	Type 1 phosphatidylinositol 4,5-bisphosphate 4-phosphatase (Type 1 PtdIns-4,5-P2 4-Ptase) (EC 3.1.3.78) (PtdIns-4,5-P2 4-Ptase I) (Transmembrane protein 55B)		1.92467	0.000668446	0.0018177	Up
Q9Y616	IRAK3	Interleukin-1 receptor-associated kinase 3 (IRAK-3) (IL-1 receptor-associated kinase M) (IRAK-M) (Inactive IL-1 receptor-associated kinase 3)		1.91967	0.000562335	0.00160262	Up
Q53EL6	PDCD4	Programmed cell death protein 4 (Neoplastic transformation inhibitor protein) (Nuclear antigen H731-like) (Protein 197/15a)		1.909	0.000138495	0.000583232	Up
Q6ZNB6	NFXL1	NF-X1-type zinc finger protein NFXL1 (Ovarian zinc finger protein) (hOZFP)		1.87967	6.54116e-06	8.16371e-05	Up
Q6PK04	CCDC137	Coiled-coil domain-containing protein 137		1.87933	8.96657e-05	0.000437405	Up
P17948	FLT1	Vascular endothelial growth factor receptor 1 (VEGFR-1) (EC 2.7.10.1) (Fms-like tyrosine kinase 1) (FLT-1) (Tyrosine-protein kinase FRT) (Tyrosine-protein kinase receptor FLT) (FLT) (Vascular permeability factor receptor)		1.86633	1.2015e-05	0.000120025	Up
P04424	ASL	Argininosuccinate lyase (ASAL) (EC 4.3.2.1) (Arginosuccinase)		1.84967	0.000123101	0.000548703	Up
Q4VC31	MIX23	Protein MIX23 (Coiled-coil domain-containing protein 58)		1.84467	2.95492e-05	0.000210659	Up
Q9ULX6	AKAP8L	A-kinase anchor protein 8-like (AKAP8-like protein) (Helicase A-binding protein 95) (HAP95) (Homologous to AKAP95 protein) (HA95) (Neighbor of A-kinase-anchoring protein 95) (Neighbor of AKAP95)		1.82533	1.93231e-05	0.000159532	Up
P11182	DBT	Lipoamide acyltransferase component of branched-chain alpha-keto acid dehydrogenase complex, mitochondrial (EC 2.3.1.168) (52 kDa mitochondrial autoantigen of primary biliary cirrhosis) (Branched chain 2-oxo-acid dehydrogenase complex component E2) (BCOADC-E2) (Branched-chain alpha-keto acid dehydrogenase complex component E2) (BCKAD-E2) (BCKADE2) (Dihydrolipoamide acetyltransferase component of …		1.82333	1.0593e-07	8.62704e-06	Up
O00534	VWA5A	von Willebrand factor A domain-containing protein 5A (Breast cancer suppressor candidate 1) (BCSC-1) (Loss of heterozygosity 11 chromosomal region 2 gene A protein)		1.82167	0.00012642	0.000554747	Up
Q9H0Q0	CYRIA	CYFIP-related Rac1 interactor A (Protein CYRIA)		1.81267	4.3169e-06	6.4619e-05	Up
O75477	ERLIN1	Erlin-1 (Endoplasmic reticulum lipid raft-associated protein 1) (Protein KE04) (Stomatin-prohibitin-flotillin-HflC/K domain-containing protein 1) (SPFH domain-containing protein 1)		1.80033	1.08342e-07	8.53415e-06	Up
Q9Y287	ITM2B	Integral membrane protein 2B (Immature BRI2) (imBRI2) (Protein E25B) (Transmembrane protein BRI) (Bri) [Cleaved into: BRI2, membrane form (Mature BRI2) (mBRI2); BRI2 intracellular domain (BRI2 ICD); BRI2C, soluble form; Bri23 peptide (Bri2-23) (ABri23) (C-terminal peptide) (P23 peptide)]		1.79767	0.00104638	0.00252275	Up
Q9Y6M1	IGF2BP2	Insulin-like growth factor 2 mRNA-binding protein 2 (IGF2 mRNA-binding protein 2) (IMP-2) (Hepatocellular carcinoma autoantigen p62) (IGF-II mRNA-binding protein 2) (VICKZ family member 2)		1.784	2.38759e-05	0.000185637	Up
P13807	GYS1	Glycogen [starch] synthase, muscle (EC 2.4.1.11)		1.783	6.98567e-05	0.000370897	Up
Q8IXJ6	SIRT2	NAD-dependent protein deacetylase sirtuin-2 (EC 2.3.1.286) (NAD-dependent protein defatty-acylase sirtuin-2) (EC 2.3.1.-) (Regulatory protein SIR2 homolog 2) (SIR2-like protein 2)		1.775	8.15594e-06	9.62882e-05	Up
P36776	LONP1	Lon protease homolog, mitochondrial (EC 3.4.21.53) (LONHs) (Lon protease-like protein) (LONP) (Mitochondrial ATP-dependent protease Lon) (Serine protease 15)		1.77267	2.52075e-05	0.000192258	Up
Q8NDH3	NPEPL1	Probable aminopeptidase NPEPL1 (EC 3.4.11.-) (Aminopeptidase-like 1)		1.77167	2.67891e-06	5.14886e-05	Up
Q92783	STAM	Signal transducing adapter molecule 1 (STAM-1)		1.76967	5.60243e-05	0.00031485	Up
Q02252	ALDH6A1	Methylmalonate-semialdehyde dehydrogenase [acylating], mitochondrial (MMSDH) (Malonate-semialdehyde dehydrogenase [acylating]) (EC 1.2.1.18) (EC 1.2.1.27) (Aldehyde dehydrogenase family 6 member A1)		1.76533	2.64629e-05	0.000197138	Up
Q00577	PURA	Transcriptional activator protein Pur-alpha (Purine-rich single-stranded DNA-binding protein alpha)		1.762	3.15892e-06	5.60097e-05	Up
Q5SVS4	SLC25A30	Kidney mitochondrial carrier protein 1 (Solute carrier family 25 member 30) (Uncoupling protein 6)		1.761	1.37252e-05	0.000130852	Up
Q6NVY1	HIBCH	3-hydroxyisobutyryl-CoA hydrolase, mitochondrial (EC 3.1.2.4) (3-hydroxyisobutyryl-coenzyme A hydrolase) (HIB-CoA hydrolase) (HIBYL-CoA-H)		1.75667	0.000467857	0.00139804	Up
P30613	PKLR	Pyruvate kinase PKLR (EC 2.7.1.40) (Pyruvate kinase 1) (Pyruvate kinase isozymes L/R) (R-type/L-type pyruvate kinase) (Red cell/liver pyruvate kinase)		1.754	0.00605591	0.0103517	Up
P07686	HEXB	Beta-hexosaminidase subunit beta (EC 3.2.1.52) (Beta-N-acetylhexosaminidase subunit beta) (Hexosaminidase subunit B) (Cervical cancer proto-oncogene 7 protein) (HCC-7) (N-acetyl-beta-glucosaminidase subunit beta) [Cleaved into: Beta-hexosaminidase subunit beta chain B; Beta-hexosaminidase subunit beta chain A]		1.75267	1.44822e-06	3.62431e-05	Up
Q9UPY6	WASF3	Actin-binding protein WASF3 (Protein WAVE-3) (Verprolin homology domain-containing protein 3) (Wiskott-Aldrich syndrome protein family member 3) (WASP family protein member 3)		1.75033	0.000618287	0.00171429	Up
Q13740	ALCAM	CD166 antigen (Activated leukocyte cell adhesion molecule) (CD antigen CD166)		1.74267	0.000919818	0.00227821	Up
P51452	DUSP3	Dual specificity protein phosphatase 3 (EC 3.1.3.16) (EC 3.1.3.48) (Dual specificity protein phosphatase VHR) (Vaccinia H1-related phosphatase) (VHR)		1.73933	0.0021089	0.00436778	Up
O60675	MAFK	Transcription factor MafK (Erythroid transcription factor NF-E2 p18 subunit)		1.738	1.02886e-05	0.000111094	Up
Q70IA6	MOB2	MOB kinase activator 2 (HCCA2) (Mob2 homolog) (Mps one binder kinase activator-like 2)		1.73667	0.00556251	0.0096665	Up
O75581	LRP6	Low-density lipoprotein receptor-related protein 6 (LRP-6)		1.726	0.00601018	0.0102772	Up
Q9BRU9	UTP23	rRNA-processing protein UTP23 homolog		1.72533	1.42599e-09	8.56486e-07	Up
O43175	PHGDH	D-3-phosphoglycerate dehydrogenase (3-PGDH) (EC 1.1.1.95) (2-oxoglutarate reductase) (EC 1.1.1.399) (Malate dehydrogenase) (EC 1.1.1.37)		1.721	1.76741e-05	0.00015165	Up
P62256	UBE2H	Ubiquitin-conjugating enzyme E2 H (EC 2.3.2.23) ((E3-independent) E2 ubiquitin-conjugating enzyme H) (EC 2.3.2.24) (E2 ubiquitin-conjugating enzyme H) (UbcH2) (Ubiquitin carrier protein H) (Ubiquitin-conjugating enzyme E2-20K) (Ubiquitin-protein ligase H)		1.71933	3.25225e-05	0.00022485	Up
Q8N8N7	PTGR2	Prostaglandin reductase 2 (PRG-2) (EC 1.3.1.48) (15-oxoprostaglandin 13-reductase) (Zinc-binding alcohol dehydrogenase domain-containing protein 1)		1.71767	0.000564892	0.001608	Up
Q8IY22	CMIP	C-Maf-inducing protein (c-Mip) (Truncated c-Maf-inducing protein) (Tc-Mip)		1.71633	0.000309257	0.00104426	Up
P17676	CEBPB	CCAAT/enhancer-binding protein beta (C/EBP beta) (Liver activator protein) (LAP) (Liver-enriched inhibitory protein) (LIP) (Nuclear factor NF-IL6) (Transcription factor 5) (TCF-5)		1.71567	3.8457e-07	1.82956e-05	Up
P32929	CTH	Cystathionine gamma-lyase (CGL) (CSE) (EC 4.4.1.1) (Cysteine desulfhydrase) (Cysteine-protein sulfhydrase) (Gamma-cystathionase) (Homocysteine desulfhydrase) (EC 4.4.1.2)		1.712	3.26774e-05	0.000225272	Up
P28288	ABCD3	ATP-binding cassette sub-family D member 3 (EC 3.1.2.-) (EC 7.6.2.-) (70 kDa peroxisomal membrane protein) (PMP70)		1.71033	5.09037e-07	2.07282e-05	Up
P31323	PRKAR2B	cAMP-dependent protein kinase type II-beta regulatory subunit		1.707	4.71713e-08	5.27112e-06	Up
P09936	UCHL1	Ubiquitin carboxyl-terminal hydrolase isozyme L1 (UCH-L1) (EC 3.4.19.12) (Neuron cytoplasmic protein 9.5) (PGP 9.5) (PGP9.5) (Ubiquitin thioesterase L1)		1.706	7.00042e-06	8.51569e-05	Up
Q96CV9	OPTN	Optineurin (E3-14.7K-interacting protein) (FIP-2) (Huntingtin yeast partner L) (Huntingtin-interacting protein 7) (HIP-7) (Huntingtin-interacting protein L) (NEMO-related protein) (Optic neuropathy-inducing protein) (Transcription factor IIIA-interacting protein) (TFIIIA-IntP)		1.70367	3.72135e-05	0.000245282	Up
Q5VW32	BROX	BRO1 domain-containing protein BROX (BRO1 domain- and CAAX motif-containing protein)		1.70267	0.000892119	0.00222451	Up
P46527	CDKN1B	Cyclin-dependent kinase inhibitor 1B (Cyclin-dependent kinase inhibitor p27) (p27Kip1)		1.70267	0.000257016	0.000912759	Up
P00167	CYB5A	Cytochrome b5 (Microsomal cytochrome b5 type A) (MCB5)		1.701	0.000205365	0.000786278	Up
Q6PI48	DARS2	Aspartate--tRNA ligase, mitochondrial (EC 6.1.1.12) (Aspartyl-tRNA synthetase) (AspRS)		1.69867	1.00561e-06	3.01996e-05	Up
Q9Y2D5	AKAP2	A-kinase anchor protein 2 (AKAP-2) (AKAP-KL) (Protein kinase A-anchoring protein 2) (PRKA2)		1.69767	2.29527e-08	4.41151e-06	Up
P30044	PRDX5	Peroxiredoxin-5, mitochondrial (EC 1.11.1.24) (Alu corepressor 1) (Antioxidant enzyme B166) (AOEB166) (Liver tissue 2D-page spot 71B) (PLP) (Peroxiredoxin V) (Prx-V) (Peroxisomal antioxidant enzyme) (TPx type VI) (Thioredoxin peroxidase PMP20) (Thioredoxin-dependent peroxiredoxin 5)		1.69633	4.53615e-07	1.94609e-05	Up
P08243	ASNS	Asparagine synthetase [glutamine-hydrolyzing] (EC 6.3.5.4) (Cell cycle control protein TS11) (Glutamine-dependent asparagine synthetase)		1.68967	3.4791e-06	5.86563e-05	Up
Q13501	SQSTM1	Sequestosome-1 (EBI3-associated protein of 60 kDa) (EBIAP) (p60) (Phosphotyrosine-independent ligand for the Lck SH2 domain of 62 kDa) (Ubiquitin-binding protein p62)		1.678	1.48503e-05	0.000134888	Up
Q9HAU0	PLEKHA5	Pleckstrin homology domain-containing family A member 5 (PH domain-containing family A member 5) (Phosphoinositol 3-phosphate-binding protein 2) (PEPP-2)		1.67067	0.000552009	0.00158353	Up
P49591	SARS1	Serine--tRNA ligase, cytoplasmic (EC 6.1.1.11) (Seryl-tRNA synthetase) (SerRS) (Seryl-tRNA(Ser/Sec) synthetase)		1.67	2.62074e-06	5.09824e-05	Up
P30626	SRI	Sorcin (22 kDa protein) (CP-22) (CP22) (V19)		1.66467	1.09839e-05	0.000115235	Up
P63098	PPP3R1	Calcineurin subunit B type 1 (Protein phosphatase 2B regulatory subunit 1) (Protein phosphatase 3 regulatory subunit B alpha isoform 1)		1.66333	8.46947e-05	0.000421282	Up
Q9BQS8	FYCO1	FYVE and coiled-coil domain-containing protein 1 (Zinc finger FYVE domain-containing protein 7)		1.662	1.41861e-05	0.000132615	Up
Q86U90	YRDC	Threonylcarbamoyl-AMP synthase (EC 2.7.7.87) (Dopamine receptor-interacting protein 3) (Ischemia/reperfusion-inducible protein homolog) (hIRIP)		1.66	3.92019e-05	0.000254548	Up
P54646	PRKAA2	5'-AMP-activated protein kinase catalytic subunit alpha-2 (AMPK subunit alpha-2) (EC 2.7.11.1) (Acetyl-CoA carboxylase kinase) (ACACA kinase) (EC 2.7.11.27) (Hydroxymethylglutaryl-CoA reductase kinase) (HMGCR kinase) (EC 2.7.11.31)		1.65933	1.74117e-05	0.000150744	Up
Q9H2P9	DPH5	Diphthine methyl ester synthase (EC 2.1.1.314) (Diphthamide biosynthesis methyltransferase)		1.65867	8.18761e-06	9.61894e-05	Up
Q9UL46	PSME2	Proteasome activator complex subunit 2 (11S regulator complex subunit beta) (REG-beta) (Activator of multicatalytic protease subunit 2) (Proteasome activator 28 subunit beta) (PA28b) (PA28beta)		1.656	5.86846e-06	7.62107e-05	Up
P98196	ATP11A	Phospholipid-transporting ATPase IH (EC 7.6.2.1) (ATPase IS) (ATPase class VI type 11A) (P4-ATPase flippase complex alpha subunit ATP11A)		1.65267	0.000234356	0.000856335	Up
Q9H0N0	RAB6C	Ras-related protein Rab-6C (Rab6-like protein WTH3)		1.65233	4.80902e-06	6.89772e-05	Up
Q9HB40	SCPEP1	Retinoid-inducible serine carboxypeptidase (EC 3.4.16.-) (Serine carboxypeptidase 1)		1.65033	0.0121301	0.0187412	Up
Q8N5K1	CISD2	CDGSH iron-sulfur domain-containing protein 2 (Endoplasmic reticulum intermembrane small protein) (MitoNEET-related 1 protein) (Miner1) (Nutrient-deprivation autophagy factor-1) (NAF-1)		1.647	9.60919e-06	0.00010688	Up
O15075	DCLK1	Serine/threonine-protein kinase DCLK1 (EC 2.7.11.1) (Doublecortin domain-containing protein 3A) (Doublecortin-like and CAM kinase-like 1) (Doublecortin-like kinase 1)		1.646	0.000109719	0.00050595	Up
P15586	GNS	N-acetylglucosamine-6-sulfatase (EC 3.1.6.14) (Glucosamine-6-sulfatase) (G6S)		1.638	2.46264e-06	4.90996e-05	Up
P38646	HSPA9	Stress-70 protein, mitochondrial (75 kDa glucose-regulated protein) (GRP-75) (Heat shock 70 kDa protein 9) (Mortalin) (MOT) (Peptide-binding protein 74) (PBP74)		1.63667	1.62663e-07	1.08555e-05	Up
P07305	H1-0	Histone H1.0 (Histone H1') (Histone H1(0)) [Cleaved into: Histone H1.0, N-terminally processed]		1.63567	7.60094e-05	0.000393138	Up
Q13608	PEX6	Peroxisomal ATPase PEX6 (EC 3.6.4.-) (Peroxin-6) (Peroxisomal biogenesis factor 6) (Peroxisomal-type ATPase 1) (Peroxisome assembly factor 2) (PAF-2)		1.63467	0.00570452	0.00985978	Up
Q96PE3	INPP4A	Inositol polyphosphate-4-phosphatase type I A (Inositol polyphosphate 4-phosphatase type I) (Type I inositol 3,4-bisphosphate 4-phosphatase) (EC 3.1.3.66)		1.62933	0.000425104	0.00130853	Up
Q08257	CRYZ	Quinone oxidoreductase (EC 1.6.5.5) (NADPH:quinone reductase) (Zeta-crystallin)		1.62733	0.001069	0.00256572	Up
O95477	ABCA1	Phospholipid-transporting ATPase ABCA1 (EC 7.6.2.1) (ATP-binding cassette sub-family A member 1) (ATP-binding cassette transporter 1) (ABC-1) (ATP-binding cassette 1) (Cholesterol efflux regulatory protein)		1.627	7.48321e-07	2.62458e-05	Up
Q53T59	HS1BP3	HCLS1-binding protein 3 (HS1-binding protein 3) (HSP1BP-3)		1.62633	0.000126936	0.000554986	Up
Q08209	PPP3CA	Protein phosphatase 3 catalytic subunit alpha (EC 3.1.3.16) (CAM-PRP catalytic subunit) (Calcineurin A alpha) (Calmodulin-dependent calcineurin A subunit alpha isoform) (CNA alpha) (Serine/threonine-protein phosphatase 2B catalytic subunit alpha isoform)		1.626	0.000119777	0.000538884	Up
P35527	KRT9	Keratin, type I cytoskeletal 9 (Cytokeratin-9) (CK-9) (Keratin-9) (K9)		1.62567	0.0724219	0.0924024	None
P15848	ARSB	Arylsulfatase B (ASB) (EC 3.1.6.12) (N-acetylgalactosamine-4-sulfatase) (G4S)		1.62267	9.92404e-06	0.00010887	Up
Q8IWB7	WDFY1	WD repeat and FYVE domain-containing protein 1 (FYVE domain-containing protein localized to endosomes 1) (FENS-1) (Phosphoinositide-binding protein 1) (WD40- and FYVE domain-containing protein 1) (Zinc finger FYVE domain-containing protein 17)		1.622	1.72819e-05	0.000150162	Up
O75525	KHDRBS3	KH domain-containing, RNA-binding, signal transduction-associated protein 3 (RNA-binding protein T-Star) (Sam68-like mammalian protein 2) (SLM-2) (Sam68-like phosphotyrosine protein)		1.62067	2.38611e-06	4.77718e-05	Up
O96011	PEX11B	Peroxisomal membrane protein 11B (Peroxin-11B) (Peroxisomal biogenesis factor 11B) (Protein PEX11 homolog beta) (PEX11-beta)		1.62033	4.10546e-05	0.000262673	Up
Q8NCW5	NAXE	NAD(P)H-hydrate epimerase (EC 5.1.99.6) (Apolipoprotein A-I-binding protein) (AI-BP) (NAD(P)HX epimerase) (YjeF N-terminal domain-containing protein 1) (YjeF_N1)		1.61733	2.90286e-05	0.000208494	Up
P13797	PLS3	Plastin-3 (T-plastin)		1.617	1.66135e-05	0.000145937	Up
O75832	PSMD10	26S proteasome non-ATPase regulatory subunit 10 (26S proteasome regulatory subunit p28) (Gankyrin) (p28(GANK))		1.61467	1.60051e-05	0.00014189	Up
Q01484	ANK2	Ankyrin-2 (ANK-2) (Ankyrin-B) (Brain ankyrin) (Non-erythroid ankyrin)		1.61367	3.04734e-05	0.000214699	Up
Q00653	NFKB2	Nuclear factor NF-kappa-B p100 subunit (DNA-binding factor KBF2) (H2TF1) (Lymphocyte translocation chromosome 10 protein) (Nuclear factor of kappa light polypeptide gene enhancer in B-cells 2) (Oncogene Lyt-10) (Lyt10) [Cleaved into: Nuclear factor NF-kappa-B p52 subunit]		1.61333	8.79424e-05	0.000432069	Up
P04062	GBA1	Lysosomal acid glucosylceramidase (Lysosomal acid GCase) (EC 3.2.1.45) (Acid beta-glucosidase) (Alglucerase) (Beta-glucocerebrosidase) (Beta-GC) (Beta-glucosylceramidase 1) (Cholesterol glucosyltransferase) (SGTase) (EC 2.4.1.-) (Cholesteryl-beta-glucosidase) (EC 3.2.1.-) (D-glucosyl-N-acylsphingosine glucohydrolase) (Glucosylceramidase beta 1) (Imiglucerase) (Lysosomal cholesterol glycosyltransf…		1.60267	0.000235666	0.000857211	Up
Q6PML9	SLC30A9	Proton-coupled zinc antiporter SLC30A9, mitochondrial (Human embryonic lung protein) (HuEL) (Solute carrier family 30 member 9) (Zinc transporter 9) (ZnT-9)		1.60067	4.67382e-05	0.000281425	Up
P15121	AKR1B1	Aldo-keto reductase family 1 member B1 (EC 1.1.1.300) (EC 1.1.1.372) (EC 1.1.1.54) (Aldehyde reductase) (Aldose reductase) (AR) (EC 1.1.1.21)		1.59867	5.22142e-08	5.12019e-06	Up
P30047	GCHFR	GTP cyclohydrolase 1 feedback regulatory protein (GFRP) (GTP cyclohydrolase I feedback regulatory protein) (p35)		1.59633	0.000147715	0.00061399	Up
O00399	DCTN6	Dynactin subunit 6 (Dynactin subunit p27) (Protein WS-3)		1.59333	0.000270861	0.000946537	Up
O75582	RPS6KA5	Ribosomal protein S6 kinase alpha-5 (S6K-alpha-5) (EC 2.7.11.1) (90 kDa ribosomal protein S6 kinase 5) (Nuclear mitogen- and stress-activated protein kinase 1) (RSK-like protein kinase) (RSKL)		1.592	0.00010953	0.000506051	Up
P45984	MAPK9	Mitogen-activated protein kinase 9 (MAP kinase 9) (MAPK 9) (EC 2.7.11.24) (JNK-55) (Stress-activated protein kinase 1a) (SAPK1a) (Stress-activated protein kinase JNK2) (c-Jun N-terminal kinase 2)		1.58933	0.00026421	0.000929376	Up
P09525	ANXA4	Annexin A4 (35-beta calcimedin) (Annexin IV) (Annexin-4) (Carbohydrate-binding protein p33/p41) (Chromobindin-4) (Endonexin I) (Lipocortin IV) (P32.5) (PP4-X) (Placental anticoagulant protein II) (PAP-II) (Protein II)		1.58933	4.88104e-05	0.000289906	Up
Q8N129	CNPY4	Protein canopy homolog 4		1.586	0.000106213	0.00049453	Up
Q9H0R4	HDHD2	Haloacid dehalogenase-like hydrolase domain-containing protein 2		1.58567	0.00495592	0.00877421	Up
Q9NQ48	LZTFL1	Leucine zipper transcription factor-like protein 1		1.58367	0.000699924	0.00187885	Up
P52758	RIDA	2-iminobutanoate/2-iminopropanoate deaminase (EC 3.5.99.10) (14.5 kDa translational inhibitor protein) (hp14.5) (p14.5) (Heat-responsive protein 12) (Reactive intermediate imine deaminase A homolog) (Translation inhibitor L-PSP ribonuclease) (UK114 antigen homolog)		1.58233	0.000388944	0.00123033	Up
Q9Y5J7	TIMM9	Mitochondrial import inner membrane translocase subunit Tim9		1.58033	9.11734e-05	0.000442513	Up
Q9UPT6	MAPK8IP3	C-Jun-amino-terminal kinase-interacting protein 3 (JIP-3) (JNK-interacting protein 3) (JNK MAP kinase scaffold protein 3) (Mitogen-activated protein kinase 8-interacting protein 3)		1.57567	0.00191079	0.00403931	Up
O75521	ECI2	Enoyl-CoA delta isomerase 2 (EC 5.3.3.8) (DRS-1) (Delta(3),delta(2)-enoyl-CoA isomerase) (D3,D2-enoyl-CoA isomerase) (Diazepam-binding inhibitor-related protein 1) (DBI-related protein 1) (Dodecenoyl-CoA isomerase) (Hepatocellular carcinoma-associated antigen 88) (Peroxisomal 3,2-trans-enoyl-CoA isomerase) (pECI) (Renal carcinoma antigen NY-REN-1)		1.57233	0.000248779	0.000890747	Up
O75368	SH3BGRL	Adapter SH3BGRL (SH3 domain-binding glutamic acid-rich-like protein 1)		1.57233	6.47656e-05	0.000352434	Up
Q5T9L3	WLS	Protein wntless homolog (Integral membrane protein GPR177) (Protein evenness interrupted homolog) (EVI) (Putative NF-kappa-B-activating protein 373)		1.57133	0.000589039	0.00165516	Up
Q8IUW5	RELL1	RELT-like protein 1		1.57	0.000778698	0.0020138	Up
P30048	PRDX3	Thioredoxin-dependent peroxide reductase, mitochondrial (EC 1.11.1.24) (Antioxidant protein 1) (AOP-1) (HBC189) (Peroxiredoxin III) (Prx-III) (Peroxiredoxin-3) (Protein MER5 homolog) (Thioredoxin-dependent peroxiredoxin 3)		1.57	1.94828e-05	0.0001603	Up
Q63HN8	RNF213	E3 ubiquitin-protein ligase RNF213 (EC 2.3.2.27) (EC 3.6.4.-) (ALK lymphoma oligomerization partner on chromosome 17) (E3 ubiquitin-lipopolysaccharide ligase RNF213) (EC 2.3.2.-) (Mysterin) (RING finger protein 213)		1.57	4.52592e-06	6.6302e-05	Up
P55040	GEM	GTP-binding protein GEM (GTP-binding mitogen-induced T-cell protein) (RAS-like protein KIR)		1.56733	0.000137212	0.000579864	Up
O14730	RIOK3	Serine/threonine-protein kinase RIO3 (EC 2.7.11.1) (RIO kinase 3) (sudD homolog)		1.56633	5.74162e-06	7.5173e-05	Up
P28062	PSMB8	Proteasome subunit beta type-8 (EC 3.4.25.1) (Low molecular mass protein 7) (Macropain subunit C13) (Multicatalytic endopeptidase complex subunit C13) (Proteasome component C13) (Proteasome subunit beta-5i) (Really interesting new gene 10 protein)		1.566	3.88075e-06	6.07394e-05	Up
Q9BR39	JPH2	Junctophilin-2 (JP-2) (Junctophilin type 2) [Cleaved into: Junctophilin-2 N-terminal fragment (JP2NT)]		1.56567	3.52187e-06	5.89637e-05	Up
Q9BUB5	MKNK1	MAP kinase-interacting serine/threonine-protein kinase 1 (EC 2.7.11.1) (MAP kinase signal-integrating kinase 1) (MAPK signal-integrating kinase 1) (Mnk1)		1.56467	4.96176e-05	0.000292531	Up
Q8IY31	IFT20	Intraflagellar transport protein 20 homolog (hIFT20)		1.56267	0.000395607	0.00124567	Up
P22694	PRKACB	cAMP-dependent protein kinase catalytic subunit beta (PKA C-beta) (EC 2.7.11.11)		1.56267	9.91727e-06	0.000109045	Up
Q6NUK1	SLC25A24	Mitochondrial adenyl nucleotide antiporter SLC25A24 (Mitochondrial ATP-Mg/Pi carrier protein 1) (Mitochondrial Ca(2+)-dependent solute carrier protein 1) (Short calcium-binding mitochondrial carrier protein 1) (SCaMC-1) (Solute carrier family 25 member 24)		1.561	5.37976e-07	2.15415e-05	Up
O60701	UGDH	UDP-glucose 6-dehydrogenase (UDP-Glc dehydrogenase) (UDP-GlcDH) (UDPGDH) (EC 1.1.1.22)		1.556	3.60772e-06	5.81714e-05	Up
P51858	HDGF	Hepatoma-derived growth factor (HDGF) (High mobility group protein 1-like 2) (HMG-1L2)		1.556	1.66227e-06	3.9153e-05	Up
Q9NWZ3	IRAK4	Interleukin-1 receptor-associated kinase 4 (IRAK-4) (EC 2.7.11.1) (Renal carcinoma antigen NY-REN-64)		1.554	0.0022826	0.00466321	Up
Q9BSK2	SLC25A33	Solute carrier family 25 member 33 (Bone marrow stromal cell mitochondrial carrier protein) (BMSC-MCP) (HuBMSC-MCP) (Protein PNC1)		1.55333	0.00146026	0.00326503	Up
P11766	ADH5	Alcohol dehydrogenase class-3 (EC 1.1.1.1) (Alcohol dehydrogenase 5) (Alcohol dehydrogenase class chi chain) (Alcohol dehydrogenase class-III) (Glutathione-dependent formaldehyde dehydrogenase) (FALDH) (FDH) (GSH-FDH) (EC 1.1.1.-) (S-(hydroxymethyl)glutathione dehydrogenase) (EC 1.1.1.284)		1.55333	0.000102074	0.000480375	Up
O60502	OGA	Protein O-GlcNAcase (OGA) (EC 3.2.1.169) (Beta-N-acetylglucosaminidase) (Beta-N-acetylhexosaminidase) (Beta-hexosaminidase) (Meningioma-expressed antigen 5) (N-acetyl-beta-D-glucosaminidase) (N-acetyl-beta-glucosaminidase) (Nuclear cytoplasmic O-GlcNAcase and acetyltransferase) (NCOAT)		1.551	4.11099e-06	6.27089e-05	Up
P61225	RAP2B	Ras-related protein Rap-2b (EC 3.6.5.2)		1.55	6.13825e-06	7.82342e-05	Up
P62341	SELENOT	Thioredoxin reductase-like selenoprotein T (SelT) (EC 1.8.1.9)		1.54967	9.2211e-05	0.000444853	Up
Q96PE7	MCEE	Methylmalonyl-CoA epimerase, mitochondrial (EC 5.1.99.1) (DL-methylmalonyl-CoA racemase)		1.549	0.000639537	0.001758	Up
P19838	NFKB1	Nuclear factor NF-kappa-B p105 subunit (DNA-binding factor KBF1) (EBP-1) (Nuclear factor of kappa light polypeptide gene enhancer in B-cells 1) [Cleaved into: Nuclear factor NF-kappa-B p50 subunit]		1.54467	5.00658e-07	2.05612e-05	Up
Q709C8	VPS13C	Intermembrane lipid transfer protein VPS13C (Vacuolar protein sorting-associated protein 13C)		1.542	8.40181e-06	9.77499e-05	Up
P09601	HMOX1	Heme oxygenase 1 (HO-1) (EC 1.14.14.18) [Cleaved into: Heme oxygenase 1 soluble form]		1.53933	4.44288e-05	0.000273343	Up
Q14254	FLOT2	Flotillin-2 (Epidermal surface antigen) (ESA) (Membrane component chromosome 17 surface marker 1)		1.53833	0.000393144	0.00123954	Up
P54577	YARS1	Tyrosine--tRNA ligase, cytoplasmic (EC 6.1.1.1) (Tyrosyl-tRNA synthetase) (TyrRS) [Cleaved into: Tyrosine--tRNA ligase, cytoplasmic, N-terminally processed]		1.53633	2.42431e-05	0.00018728	Up
Q2M389	WASHC4	WASH complex subunit 4 (Strumpellin and WASH-interacting protein) (SWIP) (WASH complex subunit SWIP)		1.53633	1.32818e-05	0.000127894	Up
P40261	NNMT	Nicotinamide N-methyltransferase (EC 2.1.1.1)		1.53367	0.00041042	0.00127395	Up
P69905	HBA1;	Hemoglobin subunit alpha (Alpha-globin) (Hemoglobin alpha chain) [Cleaved into: Hemopressin]		1.53167	0.000756228	0.00198345	Up
Q9H330	TMEM245	Transmembrane protein 245 (Protein CG-2)		1.53133	1.18741e-06	3.31716e-05	Up
O43432	EIF4G3	Eukaryotic translation initiation factor 4 gamma 3 (eIF-4-gamma 3) (eIF-4G 3) (eIF4G 3) (eIF-4-gamma II) (eIF4GII)		1.52867	1.06551e-05	0.00011327	Up
Q86UT6	NLRX1	NLR family member X1 (Caterpiller protein 11.3) (CLR11.3) (Nucleotide-binding oligomerization domain protein 5) (Nucleotide-binding oligomerization domain protein 9)		1.52767	0.000590914	0.00165946	Up
P35080	PFN2	Profilin-2 (Profilin II)		1.52733	5.2705e-06	7.3193e-05	Up
Q96RR4	CAMKK2	Calcium/calmodulin-dependent protein kinase kinase 2 (CaM-KK 2) (CaM-kinase kinase 2) (CaMKK 2) (EC 2.7.11.17) (Calcium/calmodulin-dependent protein kinase kinase beta) (CaM-KK beta) (CaM-kinase kinase beta) (CaMKK beta)		1.52567	4.35783e-05	0.000271587	Up
Q9BTT0	ANP32E	Acidic leucine-rich nuclear phosphoprotein 32 family member E (LANP-like protein) (LANP-L)		1.52433	2.82078e-05	0.000204741	Up
P63151	PPP2R2A	Serine/threonine-protein phosphatase 2A 55 kDa regulatory subunit B alpha isoform (PP2A subunit B isoform B55-alpha) (PP2A subunit B isoform PR55-alpha) (PP2A subunit B isoform R2-alpha) (PP2A subunit B isoform alpha)		1.52433	1.78381e-05	0.000152242	Up
O43464	HTRA2	Serine protease HTRA2, mitochondrial (EC 3.4.21.108) (High temperature requirement protein A2) (HtrA2) (Omi stress-regulated endoprotease) (Serine protease 25) (Serine proteinase OMI)		1.524	0.00114144	0.00270046	Up
O00560	SDCBP	Syntenin-1 (Melanoma differentiation-associated protein 9) (MDA-9) (Pro-TGF-alpha cytoplasmic domain-interacting protein 18) (TACIP18) (Scaffold protein Pbp1) (Syndecan-binding protein 1)		1.52333	1.53525e-05	0.000138403	Up
P26447	S100A4	Protein S100-A4 (Calvasculin) (Metastasin) (Placental calcium-binding protein) (Protein Mts1) (S100 calcium-binding protein A4)		1.52267	0.01784	0.0262466	Up
P0CG35	TMSB15B	Thymosin beta-15B		1.52233	0.000351169	0.00113398	Up
P29558	RBMS1	RNA-binding motif, single-stranded-interacting protein 1 (Single-stranded DNA-binding protein MSSP-1) (Suppressor of CDC2 with RNA-binding motif 2)		1.52033	2.30175e-05	0.00018131	Up
P81605	DCD	Dermcidin (EC 3.4.-.-) (Preproteolysin) [Cleaved into: Survival-promoting peptide; DCD-1]		1.51733	0.0222253	0.0318879	Up
P23381	WARS1	Tryptophan--tRNA ligase, cytoplasmic (EC 6.1.1.2) (Interferon-induced protein 53) (IFP53) (Tryptophanyl-tRNA synthetase) (TrpRS) (hWRS) [Cleaved into: T1-TrpRS; T2-TrpRS]		1.517	6.53609e-05	0.000354468	Up
Q3KQV9	UAP1L1	UDP-N-acetylhexosamine pyrophosphorylase-like protein 1 (EC 2.7.7.-)		1.51633	0.00180106	0.00385139	Up
P45880	VDAC2	Voltage-dependent anion-selective channel protein 2 (VDAC-2) (hVDAC2) (Outer mitochondrial membrane protein porin 2)		1.51333	6.43433e-05	0.00035093	Up
Q96FJ2	DYNLL2	Dynein light chain 2, cytoplasmic (8 kDa dynein light chain b) (DLC8b) (Dynein light chain LC8-type 2)		1.51333	2.16814e-05	0.000173632	Up
Q12968	NFATC3	Nuclear factor of activated T-cells, cytoplasmic 3 (NF-ATc3) (NFATc3) (NFATx) (T-cell transcription factor NFAT4) (NF-AT4) (NF-AT4c)		1.513	0.00975717	0.0155345	Up
Q96QT4	TRPM7	Transient receptor potential cation channel subfamily M member 7 (EC 2.7.11.1) (Channel-kinase 1) (Long transient receptor potential channel 7) (LTrpC-7) (LTrpC7)		1.513	9.20359e-05	0.000444455	Up
P07205	PGK2	Phosphoglycerate kinase 2 (EC 2.7.2.3) (Phosphoglycerate kinase, testis specific)		1.51167	0.00124484	0.0028868	Up
P28289	TMOD1	Tropomodulin-1 (Erythrocyte tropomodulin) (E-Tmod)		1.511	0.00314166	0.0060431	Up
Q9Y3E1	HDGFL3	Hepatoma-derived growth factor-related protein 3 (HRP-3) (Hepatoma-derived growth factor 2) (HDGF-2)		1.51067	0.000260385	0.000921319	Up
P0C2W1	FBXO45	F-box/SPRY domain-containing protein 1 (F-box only protein 45) (hFbxo45)		1.51033	0.000110931	0.000508124	Up
Q9UQN3	CHMP2B	Charged multivesicular body protein 2b (CHMP2.5) (Chromatin-modifying protein 2b) (CHMP2b) (Vacuolar protein sorting-associated protein 2-2) (Vps2-2) (hVps2-2)		1.51033	5.8548e-05	0.000325605	Up
O00625	PIR	Pirin (EC 1.13.11.24) (Probable quercetin 2,3-dioxygenase PIR) (Probable quercetinase)		1.50967	1.40903e-05	0.000132753	Up
P32019	INPP5B	Type II inositol 1,4,5-trisphosphate 5-phosphatase (EC 3.1.3.36) (75 kDa inositol polyphosphate-5-phosphatase) (Phosphoinositide 5-phosphatase) (5PTase)		1.50933	1.78556e-05	0.000152121	Up
Q9NVJ2	ARL8B	ADP-ribosylation factor-like protein 8B (EC 3.6.5.2) (ADP-ribosylation factor-like protein 10C) (Novel small G protein indispensable for equal chromosome segregation 1)		1.509	0.00034798	0.001129	Up
Q9ULC3	RAB23	Ras-related protein Rab-23		1.50633	1.56614e-05	0.000139876	Up
O60218	AKR1B10	Aldo-keto reductase family 1 member B10 (EC 1.1.1.300) (EC 1.1.1.54) (ARL-1) (Aldose reductase-like) (Aldose reductase-related protein) (ARP) (hARP) (Small intestine reductase) (SI reductase)		1.50533	0.00020814	0.000791857	Up
P21439	ABCB4	Phosphatidylcholine translocator ABCB4 (EC 7.6.2.1) (ATP-binding cassette sub-family B member 4) (Multidrug resistance protein 3) (P-glycoprotein 3)		1.50467	0.00138263	0.00312491	Up
Q969Q5	RAB24	Ras-related protein Rab-24		1.50333	0.00094845	0.00233349	Up
Q86U28	ISCA2	Iron-sulfur cluster assembly 2 homolog, mitochondrial (HESB-like domain-containing protein 1)		1.50267	6.88633e-05	0.000366838	Up
Q96PC5	MIA2	Melanoma inhibitory activity protein 2 (MIA protein 2) (CTAGE family member 5 ER export factor) (Cutaneous T-cell lymphoma-associated antigen 5) (Meningioma-expressed antigen 6/11)		1.50233	2.55939e-05	0.000193667	Up
O15439	ABCC4	ATP-binding cassette sub-family C member 4 (EC 7.6.2.-) (EC 7.6.2.2) (EC 7.6.2.3) (MRP/cMOAT-related ABC transporter) (Multi-specific organic anion transporter B) (MOAT-B) (Multidrug resistance-associated protein 4)		1.50133	0.000426478	0.00131108	Up
P49247	RPIA	Ribose-5-phosphate isomerase (EC 5.3.1.6) (Phosphoriboisomerase)		1.5	4.309e-05	0.000271004	Up
Q9NUM4	TMEM106B	Transmembrane protein 106B		1.49967	2.8362e-05	0.000204932	Up
Q99536	VAT1	Synaptic vesicle membrane protein VAT-1 homolog (EC 1.-.-.-)		1.49833	3.42526e-05	0.000233452	Up
Q15642	TRIP10	Cdc42-interacting protein 4 (Protein Felic) (Salt tolerant protein) (hSTP) (Thyroid receptor-interacting protein 10) (TR-interacting protein 10) (TRIP-10)		1.49467	1.13064e-05	0.000115836	Up
Q9NUQ3	TXLNG	Gamma-taxilin (Environmental lipopolysaccharide-responding gene protein) (Factor inhibiting ATF4-mediated transcription) (FIAT) (Lipopolysaccharide-specific response protein 5)		1.49267	0.00686199	0.0114605	Up
Q0JRZ9	FCHO2	F-BAR domain only protein 2		1.49233	0.000738488	0.00195291	Up
Q9UJC3	HOOK1	Protein Hook homolog 1 (h-hook1) (hHK1)		1.49167	6.98562e-06	8.54094e-05	Up
Q8N3X1	FNBP4	Formin-binding protein 4 (Formin-binding protein 30)		1.49167	0.000866268	0.002177	Up
Q5W111	SPRYD7	SPRY domain-containing protein 7 (Chronic lymphocytic leukemia deletion region gene 6 protein) (CLL deletion region gene 6 protein)		1.48967	0.000406228	0.0012642	Up
Q9UBS8	RNF14	E3 ubiquitin-protein ligase RNF14 (EC 2.3.2.31) (Androgen receptor-associated protein 54) (HFB30) (RING finger protein 14)		1.48967	0.0308904	0.0428859	Up
Q9Y2H1	STK38L	Serine/threonine-protein kinase 38-like (EC 2.7.11.1) (NDR2 protein kinase) (Nuclear Dbf2-related kinase 2)		1.48833	0.000153814	0.000633313	Up
Q96RQ3	MCCC1	Methylcrotonoyl-CoA carboxylase subunit alpha, mitochondrial (MCCase subunit alpha) (EC 6.4.1.4) (3-methylcrotonyl-CoA carboxylase 1) (3-methylcrotonyl-CoA carboxylase biotin-containing subunit) (3-methylcrotonyl-CoA:carbon dioxide ligase subunit alpha)		1.48767	0.000166576	0.000670349	Up
Q5TBA9	FRY	Protein furry homolog		1.48667	0.00129732	0.00297689	Up
Q01201	RELB	Transcription factor RelB (I-Rel)		1.483	0.000804421	0.00206366	Up
Q4KMQ2	ANO6	Anoctamin-6 (Small-conductance calcium-activated nonselective cation channel) (SCAN channel) (Transmembrane protein 16F)		1.47633	0.000350385	0.00113374	Up
Q9Y2L9	LRCH1	Leucine-rich repeat and calponin homology domain-containing protein 1 (Calponin homology domain-containing protein 1) (Neuronal protein 81) (NP81)		1.47633	0.000346174	0.0011239	Up
Q9NZW5	PALS2	Protein PALS2 (MAGUK p55 subfamily member 6) (Membrane protein, palmitoylated 6) (Veli-associated MAGUK 1) (VAM-1)		1.47633	5.47563e-06	7.43232e-05	Up
Q99973	TEP1	Telomerase protein component 1 (Telomerase-associated protein 1) (Telomerase protein 1) (p240) (p80 telomerase homolog)		1.47533	0.000242713	0.000875553	Up
O00194	RAB27B	Ras-related protein Rab-27B (EC 3.6.5.2) (C25KG)		1.475	2.08711e-06	4.36024e-05	Up
Q6IAA8	LAMTOR1	Ragulator complex protein LAMTOR1 (Late endosomal/lysosomal adaptor and MAPK and MTOR activator 1) (Lipid raft adaptor protein p18) (Protein associated with DRMs and endosomes) (p27Kip1-releasing factor from RhoA) (p27RF-Rho)		1.47333	0.000202759	0.000779407	Up
P21953	BCKDHB	2-oxoisovalerate dehydrogenase subunit beta, mitochondrial (EC 1.2.4.4) (Branched-chain alpha-keto acid dehydrogenase E1 component beta chain) (BCKDE1B) (BCKDH E1-beta)		1.473	7.91028e-07	2.73445e-05	Up
Q9Y3A5	SBDS	Ribosome maturation protein SBDS (Shwachman-Bodian-Diamond syndrome protein)		1.47067	7.11491e-06	8.61137e-05	Up
Q9HB20	PLEKHA3	Pleckstrin homology domain-containing family A member 3 (PH domain-containing family A member 3) (Phosphatidylinositol-four-phosphate adapter protein 1) (FAPP-1) (Phosphoinositol 4-phosphate adapter protein 1)		1.46733	0.00246731	0.00497918	Up
Q9UH62	ARMCX3	Armadillo repeat-containing X-linked protein 3 (ARM protein lost in epithelial cancers on chromosome X 3) (Protein ALEX3)		1.467	0.00231403	0.0047194	Up
P13645	KRT10	Keratin, type I cytoskeletal 10 (Cytokeratin-10) (CK-10) (Keratin-10) (K10)		1.46633	0.114001	0.139917	None
Q8WTS6	SETD7	Histone-lysine N-methyltransferase SETD7 (EC 2.1.1.364) (Histone H3-K4 methyltransferase SETD7) (H3-K4-HMTase SETD7) (Lysine N-methyltransferase 7) (SET domain-containing protein 7) (SET7/9)		1.466	1.48829e-06	3.68621e-05	Up
Q9NZZ3	CHMP5	Charged multivesicular body protein 5 (Chromatin-modifying protein 5) (SNF7 domain-containing protein 2) (Vacuolar protein sorting-associated protein 60) (Vps60) (hVps60)		1.46567	6.02975e-06	7.72613e-05	Up
Q96GS4	BORCS6	BLOC-1-related complex subunit 6 (Lysosome-dispersing protein) (Lyspersin)		1.46233	8.17409e-05	0.000413873	Up
Q86VP3	PACS2	Phosphofurin acidic cluster sorting protein 2 (PACS-2) (PACS1-like protein)		1.461	0.00369832	0.00687711	Up
Q16836	HADH	Hydroxyacyl-coenzyme A dehydrogenase, mitochondrial (HCDH) (EC 1.1.1.35) (Medium and short-chain L-3-hydroxyacyl-coenzyme A dehydrogenase) (Short-chain 3-hydroxyacyl-CoA dehydrogenase)		1.46	0.000114739	0.00052159	Up
B7ZAP0	RABGAP1L	Rab GTPase-activating protein 1-like, isoform 10		1.45867	1.5501e-06	3.76173e-05	Up
Q8IZP0	ABI1	Abl interactor 1 (Abelson interactor 1) (Abi-1) (Abl-binding protein 4) (AblBP4) (Eps8 SH3 domain-binding protein) (Eps8-binding protein) (Nap1-binding protein) (Nap1BP) (Spectrin SH3 domain-binding protein 1) (e3B1)		1.458	0.00101194	0.00245203	Up
P50851	LRBA	Lipopolysaccharide-responsive and beige-like anchor protein (Beige-like protein) (CDC4-like protein)		1.45767	0.00129785	0.00297668	Up
Q9NSK0	KLC4	Kinesin light chain 4 (KLC 4) (Kinesin-like protein 8)		1.457	0.00104412	0.00251983	Up
Q04446	GBE1	1,4-alpha-glucan-branching enzyme (EC 2.4.1.18) (Brancher enzyme) (Glycogen-branching enzyme)		1.45567	0.000768748	0.00199667	Up
O14717	TRDMT1	tRNA (cytosine(38)-C(5))-methyltransferase (EC 2.1.1.204) (DNA (cytosine-5)-methyltransferase-like protein 2) (Dnmt2) (DNA methyltransferase homolog HsaIIP) (DNA MTase homolog HsaIIP) (M.HsaIIP) (PuMet)		1.45533	0.000400606	0.00125483	Up
Q9BYM8	RBCK1	RanBP-type and C3HC4-type zinc finger-containing protein 1 (EC 2.3.2.31) (HBV-associated factor 4) (Heme-oxidized IRP2 ubiquitin ligase 1) (HOIL-1) (Hepatitis B virus X-associated protein 4) (RING finger protein 54) (RING-type E3 ubiquitin transferase HOIL-1) (Ubiquitin-conjugating enzyme 7-interacting protein 3)		1.455	0.001752	0.00376999	Up
Q9Y5X2	SNX8	Sorting nexin-8		1.45433	9.16441e-07	2.84097e-05	Up
O00193	SMAP	Small acidic protein		1.45433	0.000354565	0.00114265	Up
P55290	CDH13	Cadherin-13 (Heart cadherin) (H-cadherin) (P105) (Truncated cadherin) (T-cad) (T-cadherin)		1.454	0.000857064	0.00215951	Up
Q16134	ETFDH	Electron transfer flavoprotein-ubiquinone oxidoreductase, mitochondrial (ETF-QO) (ETF-ubiquinone oxidoreductase) (EC 1.5.5.1) (Electron-transferring-flavoprotein dehydrogenase) (ETF dehydrogenase)		1.45333	4.95435e-07	2.05221e-05	Up
P09471	GNAO1	Guanine nucleotide-binding protein G(o) subunit alpha		1.452	0.000128778	0.000556958	Up
P20339	RAB5A	Ras-related protein Rab-5A (EC 3.6.5.2)		1.45167	0.00114606	0.00270872	Up
O14964	HGS	Hepatocyte growth factor-regulated tyrosine kinase substrate (Hrs) (Protein pp110)		1.45167	2.62027e-06	5.11805e-05	Up
Q8N6N3	C1orf52	UPF0690 protein C1orf52 (BCL10-associated gene protein)		1.45067	0.000416987	0.00129016	Up
Q8IZT6	ASPM	Abnormal spindle-like microcephaly-associated protein (Abnormal spindle protein homolog) (Asp homolog)		1.45033	7.21452e-05	0.000379275	Up
Q15276	RABEP1	Rab GTPase-binding effector protein 1 (Rabaptin-4) (Rabaptin-5) (Rabaptin-5alpha) (Renal carcinoma antigen NY-REN-17)		1.45	0.000115844	0.000525621	Up
P27361	MAPK3	Mitogen-activated protein kinase 3 (MAP kinase 3) (MAPK 3) (EC 2.7.11.24) (ERT2) (Extracellular signal-regulated kinase 1) (ERK-1) (Insulin-stimulated MAP2 kinase) (MAP kinase isoform p44) (p44-MAPK) (Microtubule-associated protein 2 kinase) (p44-ERK1)		1.44967	2.78917e-05	0.000202753	Up
P56537	EIF6	Eukaryotic translation initiation factor 6 (eIF-6) (B(2)GCN homolog) (B4 integrin interactor) (CAB) (p27(BBP))		1.44833	0.000135927	0.000577478	Up
Q9UBI1	COMMD3	COMM domain-containing protein 3 (Protein Bup) (Protein PIL)		1.44533	0.000160323	0.000652286	Up
Q9NRY5	FAM114A2	Protein FAM114A2		1.44467	0.000227175	0.0008371	Up
P51153	RAB13	Ras-related protein Rab-13 (Cell growth-inhibiting gene 4 protein)		1.44467	0.000339174	0.00111244	Up
O75396	SEC22B	Vesicle-trafficking protein SEC22b (ER-Golgi SNARE of 24 kDa) (ERS-24) (ERS24) (SEC22 vesicle-trafficking protein homolog B) (SEC22 vesicle-trafficking protein-like 1)		1.44467	1.12598e-05	0.000115853	Up
Q96DA6	DNAJC19	Mitochondrial import inner membrane translocase subunit TIM14 (DnaJ homolog subfamily C member 19)		1.444	0.00032034	0.00106743	Up
Q9H0F7	ARL6	ADP-ribosylation factor-like protein 6 (Bardet-Biedl syndrome 3 protein)		1.443	0.000293931	0.000998823	Up
Q63HQ0	AP1AR	AP-1 complex-associated regulatory protein (2c18) (Adaptor-related protein complex 1-associated regulatory protein) (Gamma-1-adaptin brefeldin A resistance protein) (GBAR) (Gamma-BAR) (Gamma-A1-adaptin and kinesin interactor) (Gadkin)		1.442	6.51685e-05	0.000353824	Up
P25208	NFYB	Nuclear transcription factor Y subunit beta (CAAT box DNA-binding protein subunit B) (Nuclear transcription factor Y subunit B) (NF-YB)		1.44133	0.000565375	0.00160842	Up
P52294	KPNA1	Importin subunit alpha-5 (Karyopherin subunit alpha-1) (Nucleoprotein interactor 1) (NPI-1) (RAG cohort protein 2) (SRP1-beta) [Cleaved into: Importin subunit alpha-5, N-terminally processed]		1.441	0.00295347	0.00574552	Up
Q8WWI5	SLC44A1	Choline transporter-like protein 1 (CDw92) (Solute carrier family 44 member 1) (CD antigen CD92)		1.44033	0.00136422	0.00309786	Up
Q9UH65	SWAP70	Switch-associated protein 70 (SWAP-70)		1.43967	1.62734e-05	0.000143739	Up
Q4V339	ZNG1F	Zinc-regulated GTPase metalloprotein activator 1F (EC 3.6.5.-) (Cobalamin synthase W domain-containing protein 6) (COBW domain-containing protein 6)		1.439	0.000156822	0.000642944	Up
O75475	PSIP1	PC4 and SFRS1-interacting protein (CLL-associated antigen KW-7) (Dense fine speckles 70 kDa protein) (DFS 70) (Lens epithelium-derived growth factor) (Transcriptional coactivator p75/p52)		1.43867	0.000237832	0.000863131	Up
O43504	LAMTOR5	Ragulator complex protein LAMTOR5 (Hepatitis B virus X-interacting protein) (HBV X-interacting protein) (HBX-interacting protein) (Late endosomal/lysosomal adaptor and MAPK and MTOR activator 5)		1.438	0.000479204	0.00142398	Up
Q6PI78	TMEM65	Transmembrane protein 65		1.438	1.63543e-06	3.90958e-05	Up
O14787	TNPO2	Transportin-2 (Karyopherin beta-2b)		1.43733	8.71069e-05	0.000429722	Up
P09038	FGF2	Fibroblast growth factor 2 (FGF-2) (Basic fibroblast growth factor) (bFGF) (Heparin-binding growth factor 2) (HBGF-2)		1.43667	1.71409e-05	0.000149207	Up
Q86VX2	COMMD7	COMM domain-containing protein 7		1.43567	0.000354287	0.00114252	Up
Q6ZS30	NBEAL1	Neurobeachin-like protein 1 (Amyotrophic lateral sclerosis 2 chromosomal region candidate gene 16 protein) (Amyotrophic lateral sclerosis 2 chromosomal region candidate gene 17 protein)		1.435	0.000570128	0.00161716	Up
Q16775	HAGH	Hydroxyacylglutathione hydrolase, mitochondrial (EC 3.1.2.6) (Glyoxalase II) (Glx II)		1.435	2.97265e-05	0.000211609	Up
P48507	GCLM	Glutamate--cysteine ligase regulatory subunit (GCS light chain) (Gamma-ECS regulatory subunit) (Gamma-glutamylcysteine synthetase regulatory subunit) (Glutamate--cysteine ligase modifier subunit)		1.43333	0.0341452	0.0468765	Up
P52907	CAPZA1	F-actin-capping protein subunit alpha-1 (CapZ alpha-1)		1.43333	1.24951e-07	8.96104e-06	Up
P55327	TPD52	Tumor protein D52 (Protein N8)		1.433	1.77134e-05	0.000151447	Up
Q9H1E3	NUCKS1	Nuclear ubiquitous casein and cyclin-dependent kinase substrate 1 (P1)		1.43267	1.14774e-05	0.000117338	Up
Q16512	PKN1	Serine/threonine-protein kinase N1 (EC 2.7.11.13) (Protease-activated kinase 1) (PAK-1) (Protein kinase C-like 1) (Protein kinase C-like PKN) (Protein kinase PKN-alpha) (Protein-kinase C-related kinase 1) (Serine-threonine protein kinase N)		1.43133	8.20183e-05	0.000414404	Up
Q96IG2	FBXL20	F-box/LRR-repeat protein 20 (F-box and leucine-rich repeat protein 20) (F-box/LRR-repeat protein 2-like)		1.43067	2.53821e-05	0.000192671	Up
P34896	SHMT1	Serine hydroxymethyltransferase, cytosolic (SHMT) (EC 2.1.2.1) (Glycine hydroxymethyltransferase) (Serine methylase)		1.429	0.00203117	0.00423051	Up
Q9NQ34	TMEM9B	Transmembrane protein 9B		1.42867	0.00146348	0.00326918	Up
Q9P289	STK26	Serine/threonine-protein kinase 26 (EC 2.7.11.1) (MST3 and SOK1-related kinase) (Mammalian STE20-like protein kinase 4) (MST-4) (STE20-like kinase MST4) (Serine/threonine-protein kinase MASK)		1.42767	8.64662e-06	9.91575e-05	Up
Q8NBF2	NHLRC2	NHL repeat-containing protein 2		1.42767	8.1387e-07	2.73472e-05	Up
O00425	IGF2BP3	Insulin-like growth factor 2 mRNA-binding protein 3 (IGF2 mRNA-binding protein 3) (IMP-3) (IGF-II mRNA-binding protein 3) (KH domain-containing protein overexpressed in cancer) (hKOC) (VICKZ family member 3)		1.427	2.58383e-05	0.000194293	Up
Q9BQ15	NABP2	SOSS complex subunit B1 (Nucleic acid-binding protein 2) (Oligonucleotide/oligosaccharide-binding fold-containing protein 2B) (Sensor of single-strand DNA complex subunit B1) (Sensor of ssDNA subunit B1) (SOSS-B1) (Single-stranded DNA-binding protein 1) (hSSB1)		1.426	5.44696e-05	0.000311951	Up
O15126	SCAMP1	Secretory carrier-associated membrane protein 1 (Secretory carrier membrane protein 1)		1.426	1.04308e-05	0.000111625	Up
Q7Z3J2	VPS35L	VPS35 endosomal protein-sorting factor-like (Esophageal cancer-associated protein)		1.42433	5.16383e-05	0.000299664	Up
P48163	ME1	NADP-dependent malic enzyme (NADP-ME) (EC 1.1.1.40) (Malic enzyme 1)		1.42333	1.20127e-05	0.000120252	Up
Q13867	BLMH	Bleomycin hydrolase (BH) (BLM hydrolase) (BMH) (EC 3.4.22.40)		1.42267	8.36261e-07	2.71502e-05	Up
Q96P48	ARAP1	Arf-GAP with Rho-GAP domain, ANK repeat and PH domain-containing protein 1 (Centaurin-delta-2) (Cnt-d2)		1.422	0.00135888	0.00308866	Up
P06703	S100A6	Protein S100-A6 (Calcyclin) (Growth factor-inducible protein 2A9) (MLN 4) (Prolactin receptor-associated protein) (PRA) (S100 calcium-binding protein A6)		1.42067	0.0104886	0.0165238	Up
Q9Y277	VDAC3	Voltage-dependent anion-selective channel protein 3 (VDAC-3) (hVDAC3) (Outer mitochondrial membrane protein porin 3)		1.42	0.000124927	0.000551215	Up
P04264	KRT1	Keratin, type II cytoskeletal 1 (67 kDa cytokeratin) (Cytokeratin-1) (CK-1) (Hair alpha protein) (Keratin-1) (K1) (Type-II keratin Kb1)		1.41833	0.113347	0.139185	None
O95218	ZRANB2	Zinc finger Ran-binding domain-containing protein 2 (Zinc finger protein 265) (Zinc finger, splicing)		1.41767	0.000464853	0.0013908	Up
Q15173	PPP2R5B	Serine/threonine-protein phosphatase 2A 56 kDa regulatory subunit beta isoform (PP2A B subunit isoform B'-beta) (PP2A B subunit isoform B56-beta) (PP2A B subunit isoform PR61-beta) (PP2A B subunit isoform R5-beta)		1.41733	0.000772803	0.00200503	Up
P51608	MECP2	Methyl-CpG-binding protein 2 (MeCp-2 protein) (MeCp2)		1.41633	2.64976e-06	5.13391e-05	Up
P11498	PC	Pyruvate carboxylase, mitochondrial (EC 6.4.1.1) (Pyruvic carboxylase) (PCB)		1.41467	7.85595e-05	0.000401573	Up
O43813	LANCL1	Glutathione S-transferase LANCL1 (EC 2.5.1.18) (40 kDa erythrocyte membrane protein) (p40) (LanC-like protein 1)		1.414	3.36294e-05	0.000230512	Up
O76003	GLRX3	Glutaredoxin-3 (PKC-interacting cousin of thioredoxin) (PICOT) (PKC-theta-interacting protein) (PKCq-interacting protein) (Thioredoxin-like protein 2)		1.414	8.96383e-07	2.79683e-05	Up
Q8TAK5	GABPB2	GA-binding protein subunit beta-2 (GABP subunit beta-2) (GABPB-2)		1.41367	1.15262e-06	3.25786e-05	Up
Q8WUF8	FAM172A	Cotranscriptional regulator FAM172A (Protein FAM172A)		1.41267	0.00679949	0.0113798	Up
Q96S82	UBL7	Ubiquitin-like protein 7 (Bone marrow stromal cell ubiquitin-like protein) (BMSC-UbP) (Ubiquitin-like protein SB132)		1.412	0.000698775	0.00187681	Up
O75531	BANF1	Barrier-to-autointegration factor (Breakpoint cluster region protein 1) [Cleaved into: Barrier-to-autointegration factor, N-terminally processed]		1.41033	0.000764581	0.00199123	Up
O60637	TSPAN3	Tetraspanin-3 (Tspan-3) (Tetraspanin TM4-A) (Transmembrane 4 superfamily member 8)		1.40933	1.04763e-06	3.06941e-05	Up
C9JLW8	MCRIP1	Mapk-regulated corepressor-interacting protein 1 (Granulin-2) (Protein FAM195B)		1.40833	0.00726264	0.0120334	Up
O75955	FLOT1	Flotillin-1		1.40633	0.000613836	0.00170787	Up
Q70EL2	USP45	Ubiquitin carboxyl-terminal hydrolase 45 (EC 3.4.19.12) (Deubiquitinating enzyme 45) (Ubiquitin thioesterase 45) (Ubiquitin-specific-processing protease 45)		1.40567	0.00159335	0.0034991	Up
Q9BS26	ERP44	Endoplasmic reticulum resident protein 44 (ER protein 44) (ERp44) (Thioredoxin domain-containing protein 4)		1.405	0.0020624	0.00428812	Up
O60220	TIMM8A	Mitochondrial import inner membrane translocase subunit Tim8 A (Deafness dystonia protein 1) (X-linked deafness dystonia protein)		1.405	0.000480166	0.00142596	Up
Q9P2J5	LARS1	Leucine--tRNA ligase, cytoplasmic (EC 6.1.1.4) (Leucyl-tRNA synthetase) (LeuRS)		1.40367	2.21078e-06	4.53966e-05	Up
O94763	URI1	Unconventional prefoldin RPB5 interactor 1 (Protein NNX3) (Protein phosphatase 1 regulatory subunit 19) (RNA polymerase II subunit 5-mediating protein) (RPB5-mediating protein)		1.40333	0.000502902	0.00148067	Up
Q8TDJ6	DMXL2	DmX-like protein 2 (Rabconnectin-3)		1.403	0.00372868	0.00692016	Up
P46063	RECQL	ATP-dependent DNA helicase Q1 (EC 3.6.4.12) (DNA helicase, RecQ-like type 1) (RecQ1) (DNA-dependent ATPase Q1) (RecQ protein-like 1)		1.40233	0.00727585	0.012047	Up
P83916	CBX1	Chromobox protein homolog 1 (HP1Hsbeta) (Heterochromatin protein 1 homolog beta) (HP1 beta) (Heterochromatin protein p25) (M31) (Modifier 1 protein) (p25beta)		1.402	0.000386718	0.00122652	Up
Q8WVY7	UBLCP1	Ubiquitin-like domain-containing CTD phosphatase 1 (EC 3.1.3.16) (Nuclear proteasome inhibitor UBLCP1)		1.40167	2.01933e-06	4.31239e-05	Up
Q9H0Z9	RBM38	RNA-binding protein 38 (CLL-associated antigen KW-5) (HSRNASEB) (RNA-binding motif protein 38) (RNA-binding region-containing protein 1) (ssDNA-binding protein SEB4)		1.399	0.000540552	0.00156279	Up
Q9P1Z2	CALCOCO1	Calcium-binding and coiled-coil domain-containing protein 1 (Calphoglin) (Coiled-coil coactivator protein) (Sarcoma antigen NY-SAR-3)		1.39867	0.00884342	0.0142641	Up
Q8WYL5	SSH1	Protein phosphatase Slingshot homolog 1 (EC 3.1.3.16) (EC 3.1.3.48) (SSH-like protein 1) (SSH-1L) (hSSH-1L)		1.39867	0.0327083	0.045123	Up
O00712	NFIB	Nuclear factor 1 B-type (NF1-B) (Nuclear factor 1/B) (CCAAT-box-binding transcription factor) (CTF) (Nuclear factor I/B) (NF-I/B) (NFI-B) (TGGCA-binding protein)		1.39867	1.02633e-05	0.00011107	Up
Q7Z2W4	ZC3HAV1	Zinc finger CCCH-type antiviral protein 1 (ADP-ribosyltransferase diphtheria toxin-like 13) (ARTD13) (Inactive Poly [ADP-ribose] polymerase 13) (PARP13) (Zinc finger CCCH domain-containing protein 2) (Zinc finger antiviral protein) (ZAP)		1.398	0.00473395	0.00844343	Up
P08195	SLC3A2	4F2 cell-surface antigen heavy chain (4F2hc) (4F2 heavy chain antigen) (Lymphocyte activation antigen 4F2 large subunit) (Solute carrier family 3 member 2) (CD antigen CD98)		1.39667	6.14045e-05	0.000337971	Up
P50402	EMD	Emerin		1.39533	0.00082042	0.00209353	Up
O14920	IKBKB	Inhibitor of nuclear factor kappa-B kinase subunit beta (I-kappa-B-kinase beta) (IKK-B) (IKK-beta) (IkBKB) (EC 2.7.11.10) (I-kappa-B kinase 2) (IKK-2) (IKK2) (Nuclear factor NF-kappa-B inhibitor kinase beta) (NFKBIKB) (Serine/threonine protein kinase IKBKB) (EC 2.7.11.1)		1.39533	0.000389618	0.00123165	Up
Q9BVW5	TIPIN	TIMELESS-interacting protein		1.395	0.00146815	0.00327809	Up
Q13506	NAB1	NGFI-A-binding protein 1 (EGR-1-binding protein 1) (Transcriptional regulatory protein p54)		1.394	0.0107036	0.016824	Up
Q13163	MAP2K5	Dual specificity mitogen-activated protein kinase kinase 5 (MAP kinase kinase 5) (MAPKK 5) (EC 2.7.12.2) (MAPK/ERK kinase 5) (MEK 5)		1.394	0.00764799	0.0125679	Up
Q6NUK4	REEP3	Receptor expression-enhancing protein 3		1.39267	0.00135852	0.00308929	Up
Q17RY0	CPEB4	Cytoplasmic polyadenylation element-binding protein 4 (CPE-BP4) (CPE-binding protein 4) (hCPEB-4)		1.39167	0.000103304	0.000482856	Up
Q9Y6F1	PARP3	Protein mono-ADP-ribosyltransferase PARP3 (EC 2.4.2.-) (ADP-ribosyltransferase diphtheria toxin-like 3) (ARTD3) (DNA ADP-ribosyltransferase PARP3) (EC 2.4.2.-) (IRT1) (NAD(+) ADP-ribosyltransferase 3) (ADPRT-3) (Poly [ADP-ribose] polymerase 3) (PARP-3) (hPARP-3) (Poly[ADP-ribose] synthase 3) (pADPRT-3)		1.391	0.00018142	0.00071219	Up
O75064	DENND4B	DENN domain-containing protein 4B		1.39033	0.0237268	0.03383	Up
P35908	KRT2	Keratin, type II cytoskeletal 2 epidermal (Cytokeratin-2e) (CK-2e) (Epithelial keratin-2e) (Keratin-2 epidermis) (Keratin-2e) (K2e) (Type-II keratin Kb2)		1.39033	0.123994	0.15114	None
O43639	NCK2	Cytoplasmic protein NCK2 (Growth factor receptor-bound protein 4) (NCK adaptor protein 2) (Nck-2) (SH2/SH3 adaptor protein NCK-beta)		1.38967	4.02802e-08	5.09333e-06	Up
O60888	CUTA	Protein CutA (Acetylcholinesterase-associated protein) (Brain acetylcholinesterase putative membrane anchor)		1.38867	0.000264569	0.000929961	Up
Q13114	TRAF3	TNF receptor-associated factor 3 (EC 2.3.2.27) (CD40 receptor-associated factor 1) (CRAF1) (CD40-binding protein) (CD40BP) (LMP1-associated protein 1) (LAP1) (RING-type E3 ubiquitin transferase TRAF3)		1.38833	2.85639e-05	0.000205771	Up
P99999	CYCS	Cytochrome c		1.38733	4.06894e-05	0.000260683	Up
Q14257	RCN2	Reticulocalbin-2 (Calcium-binding protein ERC-55) (E6-binding protein) (E6BP)		1.38633	5.38964e-07	2.14026e-05	Up
Q00536	CDK16	Cyclin-dependent kinase 16 (EC 2.7.11.22) (Cell division protein kinase 16) (PCTAIRE-motif protein kinase 1) (Serine/threonine-protein kinase PCTAIRE-1)		1.38533	0.000527321	0.00153376	Up
Q13563	PKD2	Polycystin-2 (PC2) (Autosomal dominant polycystic kidney disease type II protein) (Polycystic kidney disease 2 protein) (Polycystwin) (R48321) (Transient receptor potential cation channel subfamily P member 2)		1.38533	0.0456463	0.0607563	Up
O14618	CCS	Copper chaperone for superoxide dismutase (Superoxide dismutase copper chaperone)		1.38533	4.44104e-06	6.56591e-05	Up
O95295	SNAPIN	SNARE-associated protein Snapin (Biogenesis of lysosome-related organelles complex 1 subunit 7) (BLOC-1 subunit 7) (Synaptosomal-associated protein 25-binding protein) (SNAP-associated protein)		1.38433	0.000199362	0.000768808	Up
Q93050	ATP6V0A1	V-type proton ATPase 116 kDa subunit a 1 (V-ATPase 116 kDa subunit a 1) (Clathrin-coated vesicle/synaptic vesicle proton pump 116 kDa subunit) (Vacuolar adenosine triphosphatase subunit Ac116) (Vacuolar proton pump subunit 1) (Vacuolar proton translocating ATPase 116 kDa subunit a isoform 1)		1.38433	2.81008e-08	4.50081e-06	Up
O60613	SELENOF	Selenoprotein F (15 kDa selenoprotein)		1.38367	7.06023e-05	0.000373206	Up
Q6P1R3	MSANTD2	Myb/SANT-like DNA-binding domain-containing protein 2		1.38167	0.000206893	0.000790238	Up
P26038	MSN	Moesin (Membrane-organizing extension spike protein)		1.38133	1.91648e-05	0.000159044	Up
Q712K3	UBE2R2	Ubiquitin-conjugating enzyme E2 R2 (EC 2.3.2.23) (E2 ubiquitin-conjugating enzyme R2) (Ubiquitin carrier protein R2) (Ubiquitin-conjugating enzyme E2-CDC34B) (Ubiquitin-protein ligase R2)		1.38067	5.93174e-05	0.000329503	Up
Q8WTT2	NOC3L	Nucleolar complex protein 3 homolog (NOC3 protein homolog) (Factor for adipocyte differentiation 24) (NOC3-like protein) (Nucleolar complex-associated protein 3-like protein)		1.38033	1.59912e-05	0.000142292	Up
P51659	HSD17B4	Peroxisomal multifunctional enzyme type 2 (MFE-2) (17-beta-hydroxysteroid dehydrogenase 4) (17-beta-HSD 4) (D-bifunctional protein) (DBP) (Multifunctional protein 2) (MFP-2) (Short chain dehydrogenase/reductase family 8C member 1) [Cleaved into: (3R)-hydroxyacyl-CoA dehydrogenase (EC 1.1.1.n12); Enoyl-CoA hydratase 2 (EC 4.2.1.107) (EC 4.2.1.119) (3-alpha,7-alpha,12-alpha-trihydroxy-5-beta-choles…		1.37967	7.97872e-05	0.000406551	Up
P07602	PSAP	Prosaposin (Proactivator polypeptide) [Cleaved into: Saposin-A (Protein A); Saposin-B-Val; Saposin-B (Cerebroside sulfate activator) (CSAct) (Dispersin) (Sphingolipid activator protein 1) (SAP-1) (Sulfatide/GM1 activator); Saposin-C (A1 activator) (Co-beta-glucosidase) (Glucosylceramidase activator) (Sphingolipid activator protein 2) (SAP-2); Saposin-D (Component C) (Protein C)]		1.37833	0.0433564	0.0581433	Up
O60281	ZNF292	Zinc finger protein 292		1.377	1.2256e-06	3.36515e-05	Up
Q9Y2T3	GDA	Guanine deaminase (Guanase) (Guanine aminase) (EC 3.5.4.3) (Guanine aminohydrolase) (GAH) (p51-nedasin)		1.37467	3.36858e-06	5.76015e-05	Up
Q13228	SELENBP1	Methanethiol oxidase (MTO) (EC 1.8.3.4) (56 kDa selenium-binding protein) (SBP56) (SP56) (Selenium-binding protein 1)		1.37467	0.00161638	0.00353997	Up
Q9UJ83	HACL1	2-hydroxyacyl-CoA lyase 1 (EC 4.1.2.63) (2-hydroxyphytanoyl-CoA lyase) (2-HPCL) (Phytanoyl-CoA 2-hydroxylase 2)		1.37433	0.00414702	0.00753932	Up
Q9NWZ5	UCKL1	Uridine-cytidine kinase-like 1 (EC 2.7.1.48)		1.374	4.49401e-05	0.000276135	Up
O60749	SNX2	Sorting nexin-2 (Transformation-related gene 9 protein) (TRG-9)		1.374	3.01666e-05	0.000213162	Up
O95155	UBE4B	Ubiquitin conjugation factor E4 B (EC 2.3.2.27) (Homozygously deleted in neuroblastoma 1) (RING-type E3 ubiquitin transferase E4 B) (Ubiquitin fusion degradation protein 2)		1.374	3.75852e-06	5.99989e-05	Up
O00264	PGRMC1	Membrane-associated progesterone receptor component 1 (mPR) (Dap1) (IZA)		1.37233	0.000202912	0.000779369	Up
Q9Y2Q5	LAMTOR2	Ragulator complex protein LAMTOR2 (Endosomal adaptor protein p14) (Late endosomal/lysosomal Mp1-interacting protein) (Late endosomal/lysosomal adaptor and MAPK and MTOR activator 2) (Mitogen-activated protein-binding protein-interacting protein) (MAPBP-interacting protein) (Roadblock domain-containing protein 3)		1.37233	1.4122e-05	0.000132532	Up
C9JRZ8	AKR1B15	Aldo-keto reductase family 1 member B15 (EC 1.1.1.-) (EC 1.1.1.300) (EC 1.1.1.54) (Estradiol 17-beta-dehydrogenase AKR1B15) (Farnesol dehydrogenase) (EC 1.1.1.216) (Testosterone 17beta-dehydrogenase) (EC 1.1.1.64)		1.372	0.00527427	0.00922566	Up
Q9H4I3	TRABD	TraB domain-containing protein (Protein TTG2)		1.37033	0.000230581	0.000846402	Up
P07864	LDHC	L-lactate dehydrogenase C chain (LDH-C) (EC 1.1.1.27) (Cancer/testis antigen 32) (CT32) (LDH testis subunit) (LDH-X)		1.37	0.137591	0.166154	None
Q7LG56	RRM2B	Ribonucleoside-diphosphate reductase subunit M2 B (EC 1.17.4.1) (TP53-inducible ribonucleotide reductase M2 B) (p53-inducible ribonucleotide reductase small subunit 2-like protein) (p53R2)		1.36933	0.0135682	0.0206379	Up
Q96JP0	FEM1C	Protein fem-1 homolog C (FEM1c) (FEM1-gamma)		1.36933	0.0806244	0.10184	None
O60271	SPAG9	C-Jun-amino-terminal kinase-interacting protein 4 (JIP-4) (JNK-interacting protein 4) (Cancer/testis antigen 89) (CT89) (Human lung cancer oncogene 6 protein) (HLC-6) (JNK-associated leucine-zipper protein) (JLP) (Mitogen-activated protein kinase 8-interacting protein 4) (Proliferation-inducing protein 6) (Protein highly expressed in testis) (PHET) (Sperm surface protein) (Sperm-associated antige…		1.369	4.91299e-07	2.05278e-05	Up
O75131	CPNE3	Copine-3 (Copine III)		1.36867	1.82568e-06	4.13793e-05	Up
P35573	AGL	Glycogen debranching enzyme (Glycogen debrancher) [Includes: 4-alpha-glucanotransferase (EC 2.4.1.25) (Oligo-1,4-1,4-glucantransferase); Amylo-alpha-1,6-glucosidase (Amylo-1,6-glucosidase) (EC 3.2.1.33) (Dextrin 6-alpha-D-glucosidase)]		1.36733	0.000118927	0.000536568	Up
Q8TDH9	BLOC1S5	Biogenesis of lysosome-related organelles complex 1 subunit 5 (BLOC-1 subunit 5) (Protein Muted homolog)		1.367	0.000548705	0.00157876	Up
Q9UMS0	NFU1	NFU1 iron-sulfur cluster scaffold homolog, mitochondrial (HIRA-interacting protein 5)		1.36667	4.23662e-05	0.000268561	Up
Q5HYI8	RABL3	Rab-like protein 3		1.36633	0.000728332	0.0019335	Up
P08779	KRT16	Keratin, type I cytoskeletal 16 (Cytokeratin-16) (CK-16) (Keratin-16) (K16)		1.36633	0.174593	0.206123	None
O94967	WDR47	WD repeat-containing protein 47 (Neuronal enriched MAP-interacting protein) (Nemitin)		1.366	0.000127848	0.000555433	Up
P52739	ZNF131	Zinc finger protein 131		1.36367	0.0020764	0.00430976	Up
Q9NX05	FAM120C	Constitutive coactivator of PPAR-gamma-like protein 2 (Protein FAM120C) (Tumor antigen BJ-HCC-21)		1.36333	0.00241165	0.00488944	Up
Q9Y530	OARD1	ADP-ribose glycohydrolase OARD1 (O-acetyl-ADP-ribose deacetylase 1) (EC 3.5.1.-) (Terminal ADP-ribose protein glycohydrolase 1) ([Protein ADP-ribosylglutamate] hydrolase OARD1) (EC 3.2.2.-)		1.363	0.00249678	0.00501758	Up
Q13889	GTF2H3	General transcription factor IIH subunit 3 (Basic transcription factor 2 34 kDa subunit) (BTF2 p34) (General transcription factor IIH polypeptide 3) (TFIIH basal transcription factor complex p34 subunit)		1.36267	0.00168248	0.00364981	Up
Q86UA1	PRPF39	Pre-mRNA-processing factor 39 (PRP39 homolog)		1.36233	5.47214e-06	7.44862e-05	Up
O95571	ETHE1	Persulfide dioxygenase ETHE1, mitochondrial (EC 1.13.11.18) (Ethylmalonic encephalopathy protein 1) (Hepatoma subtracted clone one protein) (Sulfur dioxygenase ETHE1)		1.362	0.00034892	0.00113052	Up
P46926	GNPDA1	Glucosamine-6-phosphate isomerase 1 (EC 3.5.99.6) (Glucosamine-6-phosphate deaminase 1) (GNPDA 1) (GlcN6P deaminase 1) (Oscillin)		1.362	2.63089e-05	0.000196907	Up
P55789	GFER	FAD-linked sulfhydryl oxidase ALR (EC 1.8.3.2) (Augmenter of liver regeneration) (hERV1) (Hepatopoietin)		1.36133	0.000578638	0.00163166	Up
O00629	KPNA4	Importin subunit alpha-3 (Importin alpha Q1) (Qip1) (Karyopherin subunit alpha-4)		1.36067	1.09402e-05	0.00011528	Up
Q9UHA4	LAMTOR3	Ragulator complex protein LAMTOR3 (Late endosomal/lysosomal adaptor and MAPK and MTOR activator 3) (MEK-binding partner 1) (Mp1) (Mitogen-activated protein kinase kinase 1-interacting protein 1) (Mitogen-activated protein kinase scaffold protein 1)		1.36033	4.53957e-05	0.000278223	Up
P60981	DSTN	Destrin (Actin-depolymerizing factor) (ADF)		1.36033	3.01905e-05	0.000213018	Up
P21796	VDAC1	Voltage-dependent anion-selective channel protein 1 (VDAC-1) (hVDAC1) (Outer mitochondrial membrane protein porin 1) (Plasmalemmal porin) (Porin 31HL) (Porin 31HM)		1.36	0.000317621	0.00106279	Up
Q9Y4G6	TLN2	Talin-2		1.35767	8.23256e-07	2.74705e-05	Up
P09104	ENO2	Gamma-enolase (EC 4.2.1.11) (2-phospho-D-glycerate hydro-lyase) (Enolase 2) (Neural enolase) (Neuron-specific enolase) (NSE)		1.35667	0.000178711	0.000705014	Up
Q13825	AUH	Methylglutaconyl-CoA hydratase, mitochondrial (3-MG-CoA hydratase) (EC 4.2.1.18) (AU-specific RNA-binding enoyl-CoA hydratase) (AU-binding protein/enoyl-CoA hydratase) (Itaconyl-CoA hydratase) (EC 4.2.1.56)		1.35667	0.0017745	0.00380646	Up
O95563	MPC2	Mitochondrial pyruvate carrier 2 (Brain protein 44)		1.35633	2.66292e-06	5.1387e-05	Up
Q9NXJ5	PGPEP1	Pyroglutamyl-peptidase 1 (EC 3.4.19.3) (5-oxoprolyl-peptidase) (Pyroglutamyl aminopeptidase I) (PAP-I) (Pyroglutamyl-peptidase I) (PGP-I) (Pyrrolidone-carboxylate peptidase)		1.355	0.000849192	0.00214305	Up
Q9UHD9	UBQLN2	Ubiquilin-2 (Chap1) (DSK2 homolog) (Protein linking IAP with cytoskeleton 2) (PLIC-2) (hPLIC-2) (Ubiquitin-like product Chap1/Dsk2)		1.35267	0.015792	0.0235801	Up
P07814	EPRS1	Bifunctional glutamate/proline--tRNA ligase (Bifunctional aminoacyl-tRNA synthetase) (Cell proliferation-inducing gene 32 protein) (Glutamatyl-prolyl-tRNA synthetase) [Includes: Glutamate--tRNA ligase (EC 6.1.1.17) (Glutamyl-tRNA synthetase) (GluRS); Proline--tRNA ligase (EC 6.1.1.15) (Prolyl-tRNA synthetase)]		1.35267	0.000284664	0.000977008	Up
O94925	GLS	Glutaminase kidney isoform, mitochondrial (GLS) (EC 3.5.1.2) (K-glutaminase) (L-glutamine amidohydrolase) [Cleaved into: Glutaminase kidney isoform, mitochondrial 68 kDa chain; Glutaminase kidney isoform, mitochondrial 65 kDa chain]		1.35067	0.000140799	0.00058932	Up
Q8WXH0	SYNE2	Nesprin-2 (KASH domain-containing protein 2) (KASH2) (Nuclear envelope spectrin repeat protein 2) (Nucleus and actin connecting element protein) (Protein NUANCE) (Synaptic nuclear envelope protein 2) (Syne-2)		1.35033	0.000207833	0.000791314	Up
Q9UBI6	GNG12	Guanine nucleotide-binding protein G(I)/G(S)/G(O) subunit gamma-12		1.34967	1.90128e-07	1.17124e-05	Up
Q9HCE5	METTL14	N6-adenosine-methyltransferase non-catalytic subunit (Methyltransferase-like protein 14) (hMETTL14)		1.349	5.48459e-05	0.000312245	Up
Q7L311	ARMCX2	Armadillo repeat-containing X-linked protein 2 (ARM protein lost in epithelial cancers on chromosome X 2) (Protein ALEX2)		1.349	0.000508179	0.00148981	Up
O75828	CBR3	Carbonyl reductase [NADPH] 3 (EC 1.1.1.184) (NADPH-dependent carbonyl reductase 3) (Quinone reductase CBR3) (EC 1.6.5.10) (Short chain dehydrogenase/reductase family 21C member 2)		1.34867	0.000743677	0.00196123	Up
Q8IXB1	DNAJC10	DnaJ homolog subfamily C member 10 (EC 1.8.4.-) (Endoplasmic reticulum DNA J domain-containing protein 5) (ER-resident protein ERdj5) (ERdj5) (Macrothioredoxin) (MTHr)		1.34867	6.01336e-06	7.72572e-05	Up
O75164	KDM4A	Lysine-specific demethylase 4A (EC 1.14.11.66) (EC 1.14.11.69) (JmjC domain-containing histone demethylation protein 3A) (Jumonji domain-containing protein 2A) ([histone H3]-trimethyl-L-lysine(36) demethylase 4A) ([histone H3]-trimethyl-L-lysine(9) demethylase 4A)		1.348	0.00611007	0.0104183	Up
Q9BYV8	CEP41	Centrosomal protein of 41 kDa (Cep41) (Testis-specific gene A14 protein)		1.348	0.000123997	0.000549129	Up
O95352	ATG7	Ubiquitin-like modifier-activating enzyme ATG7 (ATG12-activating enzyme E1 ATG7) (Autophagy-related protein 7) (APG7-like) (hAGP7) (Ubiquitin-activating enzyme E1-like protein)		1.34767	1.75841e-05	0.000151148	Up
Q7Z4H8	POGLUT3	Protein O-glucosyltransferase 3 (EC 2.4.1.-) (KDEL motif-containing protein 2) (Protein O-xylosyltransferase POGLUT3) (EC 2.4.2.-)		1.347	0.00137647	0.00311684	Up
P27540	ARNT	Aryl hydrocarbon receptor nuclear translocator (ARNT protein) (Class E basic helix-loop-helix protein 2) (bHLHe2) (Dioxin receptor, nuclear translocator) (Hypoxia-inducible factor 1-beta) (HIF-1-beta) (HIF1-beta)		1.34633	0.00262192	0.00520592	Up
Q9HCN8	SDF2L1	Stromal cell-derived factor 2-like protein 1 (SDF2-like protein 1) (PWP1-interacting protein 8)		1.34633	0.00106752	0.00256343	Up
P04733	MT1F	Metallothionein-1F (MT-1F) (Metallothionein-IF) (MT-IF)		1.34633	0.000132874	0.000569545	Up
Q4G0J3	LARP7	La-related protein 7 (La ribonucleoprotein domain family member 7) (hLARP7) (P-TEFb-interaction protein for 7SK stability) (PIP7S)		1.34533	0.000238574	0.000865169	Up
Q02978	SLC25A11	Mitochondrial 2-oxoglutarate/malate carrier protein (OGCP) (alpha-oxoglutarate carrier) (Solute carrier family 25 member 11) (SLC25A11)		1.34467	9.24971e-06	0.000104576	Up
P13647	KRT5	Keratin, type II cytoskeletal 5 (58 kDa cytokeratin) (Cytokeratin-5) (CK-5) (Keratin-5) (K5) (Type-II keratin Kb5)		1.34433	0.0543796	0.0711004	None
P20020	ATP2B1	Plasma membrane calcium-transporting ATPase 1 (EC 7.2.2.10) (Plasma membrane calcium ATPase isoform 1) (PMCA1) (Plasma membrane calcium pump isoform 1)		1.344	6.80348e-05	0.000364039	Up
Q9UKK9	NUDT5	ADP-sugar pyrophosphatase (EC 3.6.1.13) (8-oxo-dGDP phosphatase) (EC 3.6.1.58) (Nuclear ATP-synthesis protein NUDIX5) (EC 2.7.7.96) (Nucleoside diphosphate-linked moiety X motif 5) (Nudix motif 5) (hNUDT5) (YSA1H)		1.34367	0.00103679	0.00250467	Up
Q06323	PSME1	Proteasome activator complex subunit 1 (11S regulator complex subunit alpha) (REG-alpha) (Activator of multicatalytic protease subunit 1) (Interferon gamma up-regulated I-5111 protein) (IGUP I-5111) (Proteasome activator 28 subunit alpha) (PA28a) (PA28alpha)		1.34333	0.000102814	0.000481502	Up
P55265	ADAR	Double-stranded RNA-specific adenosine deaminase (DRADA) (EC 3.5.4.37) (136 kDa double-stranded RNA-binding protein) (p136) (Interferon-inducible protein 4) (IFI-4) (K88DSRBP)		1.34333	0.000169655	0.000679894	Up
Q16881	TXNRD1	Thioredoxin reductase 1, cytoplasmic (TR) (EC 1.8.1.9) (Gene associated with retinoic and interferon-induced mortality 12 protein) (GRIM-12) (Gene associated with retinoic and IFN-induced mortality 12 protein) (KM-102-derived reductase-like factor) (Peroxidase TXNRD1) (EC 1.11.1.2) (Thioredoxin reductase TR1)		1.34233	1.27524e-06	3.44243e-05	Up
Q3B726	POLR1F	DNA-directed RNA polymerase I subunit RPA43 (DNA-directed RNA polymerase I subunit F) (Twist neighbor protein)		1.34167	0.000110734	0.000507709	Up
Q99611	SEPHS2	Selenide, water dikinase 2 (EC 2.7.9.3) (Selenium donor protein 2) (Selenophosphate synthase 2)		1.34133	0.00169939	0.00367818	Up
Q9H8H3	TMT1A	N6-adenosine-methyltransferase TMT1A (EC 2.1.1.348) (Methyltransferase TMT1A) (Methyltransferase-like protein 7A) (Protein AAM-B) (Thiol methyltransferase 1A)		1.34133	0.00167986	0.00364742	Up
P36871	PGM1	Phosphoglucomutase-1 (PGM 1) (EC 5.4.2.2) (Glucose phosphomutase 1)		1.341	2.55194e-06	5.02544e-05	Up
P15954	COX7C	Cytochrome c oxidase subunit 7C, mitochondrial (Cytochrome c oxidase polypeptide VIIc)		1.34067	0.0105624	0.0166238	Up
Q8N3F8	MICALL1	MICAL-like protein 1 (Molecule interacting with Rab13) (MIRab13)		1.33967	0.00231491	0.0047172	Up
P24385	CCND1	G1/S-specific cyclin-D1 (B-cell lymphoma 1 protein) (BCL-1) (BCL-1 oncogene) (PRAD1 oncogene)		1.33967	0.00151011	0.00335309	Up
Q08170	SRSF4	Serine/arginine-rich splicing factor 4 (Pre-mRNA-splicing factor SRP75) (SRP001LB) (Splicing factor, arginine/serine-rich 4)		1.33933	4.2023e-05	0.000267091	Up
O14657	TOR1B	Torsin-1B (Torsin ATPase-1B) (EC 3.6.4.-) (Torsin family 1 member B)		1.339	0.000696665	0.00187324	Up
Q86X76	NIT1	Deaminated glutathione amidase (dGSH amidase) (EC 3.5.1.128) (Nitrilase homolog 1)		1.339	2.46116e-05	0.000188912	Up
P54252	ATXN3	Ataxin-3 (EC 3.4.19.12) (Machado-Joseph disease protein 1) (Spinocerebellar ataxia type 3 protein)		1.339	2.8224e-06	5.29752e-05	Up
Q9P2X3	IMPACT	Protein IMPACT (Imprinted and ancient gene protein homolog)		1.33833	0.00429161	0.00776109	Up
Q9Y5J5	PHLDA3	Pleckstrin homology-like domain family A member 3 (TDAG51/Ipl homolog 1)		1.33833	0.000320967	0.00106804	Up
P14550	AKR1A1	Aldo-keto reductase family 1 member A1 (EC 1.1.1.2) (EC 1.1.1.372) (EC 1.1.1.54) (Alcohol dehydrogenase [NADP(+)]) (Aldehyde reductase) (Glucuronate reductase) (EC 1.1.1.19) (Glucuronolactone reductase) (EC 1.1.1.20)		1.33667	0.000178569	0.000705034	Up
Q13557	CAMK2D	Calcium/calmodulin-dependent protein kinase type II subunit delta (CaM kinase II subunit delta) (CaMK-II subunit delta) (EC 2.7.11.17)		1.33633	6.64282e-06	8.20533e-05	Up
Q5JWR5	DOP1A	Protein dopey-1		1.33567	0.00800599	0.0130668	Up
Q9H501	ESF1	ESF1 homolog (ABT1-associated protein)		1.335	0.000434072	0.00132427	Up
Q8N2H3	PYROXD2	Pyridine nucleotide-disulfide oxidoreductase domain-containing protein 2 (EC 1.-.-.-)		1.335	0.000130837	0.000563324	Up
Q8NEZ3	WDR19	WD repeat-containing protein 19 (Intraflagellar transport 144 homolog)		1.33467	6.54776e-05	0.000354701	Up
O60656	UGT1A9	UDP-glucuronosyltransferase 1A9 (UGT1A9) (EC 2.4.1.17) (UDP-glucuronosyltransferase 1-9) (UDPGT 1-9) (UGT1*9) (UGT1-09) (UGT1.9) (UDP-glucuronosyltransferase 1-I) (UGT-1I) (UGT1I) (lugP4)		1.33433	0.000552622	0.00158339	Up
Q5T5C0	STXBP5	Syntaxin-binding protein 5 (Lethal(2) giant larvae protein homolog 3) (Tomosyn-1)		1.334	1.24291e-05	0.000122632	Up
P23434	GCSH	Glycine cleavage system H protein, mitochondrial (Lipoic acid-containing protein)		1.33333	0.000241491	0.000873109	Up
P51531	SMARCA2	Probable global transcription activator SNF2L2 (EC 3.6.4.-) (ATP-dependent helicase SMARCA2) (BRG1-associated factor 190B) (BAF190B) (Protein brahma homolog) (hBRM) (SNF2-alpha) (SWI/SNF-related matrix-associated actin-dependent regulator of chromatin subfamily A member 2)		1.33267	0.00680173	0.0113796	Up
Q5SWX8	ODR4	Protein odr-4 homolog (hODR-4) (LAG1-interacting protein) (Transactivated by transforming growth factor beta protein 1)		1.33267	0.00253113	0.00507176	Up
Q15631	TSN	Translin (EC 3.1.-.-) (Component 3 of promoter of RISC) (C3PO)		1.33267	3.39413e-06	5.78327e-05	Up
P49189	ALDH9A1	4-trimethylaminobutyraldehyde dehydrogenase (TMABA-DH) (TMABALDH) (EC 1.2.1.47) (Aldehyde dehydrogenase E3 isozyme) (Aldehyde dehydrogenase family 9 member A1) (EC 1.2.1.3) (Gamma-aminobutyraldehyde dehydrogenase) (EC 1.2.1.19) (R-aminobutyraldehyde dehydrogenase) [Cleaved into: 4-trimethylaminobutyraldehyde dehydrogenase, N-terminally processed]		1.33233	4.90367e-05	0.000290174	Up
O00327	BMAL1	Basic helix-loop-helix ARNT-like protein 1 (Aryl hydrocarbon receptor nuclear translocator-like protein 1) (Basic-helix-loop-helix-PAS protein MOP3) (Brain and muscle ARNT-like 1) (Class E basic helix-loop-helix protein 5) (bHLHe5) (Member of PAS protein 3) (PAS domain-containing protein 3) (bHLH-PAS protein JAP3)		1.332	0.000221796	0.000821057	Up
P00558	PGK1	Phosphoglycerate kinase 1 (EC 2.7.2.3) (Cell migration-inducing gene 10 protein) (Primer recognition protein 2) (PRP 2)		1.331	0.000533284	0.00154736	Up
P04040	CAT	Catalase (EC 1.11.1.6)		1.33067	0.000186295	0.000727169	Up
Q13490	BIRC2	Baculoviral IAP repeat-containing protein 2 (EC 2.3.2.27) (Cellular inhibitor of apoptosis 1) (C-IAP1) (IAP homolog B) (Inhibitor of apoptosis protein 2) (hIAP-2) (hIAP2) (RING finger protein 48) (RING-type E3 ubiquitin transferase BIRC2) (TNFR2-TRAF-signaling complex protein 2)		1.33067	3.10854e-05	0.000217734	Up
Q8WY36	BBX	HMG box transcription factor BBX (Bobby sox homolog) (HMG box-containing protein 2)		1.33	0.00129558	0.00297433	Up
P62072	TIMM10	Mitochondrial import inner membrane translocase subunit Tim10		1.33	0.000986276	0.00240439	Up
Q567U6	CCDC93	Coiled-coil domain-containing protein 93		1.32967	9.01703e-06	0.00010267	Up
P60953	CDC42	Cell division control protein 42 homolog (EC 3.6.5.2) (G25K GTP-binding protein)		1.32833	0.000108087	0.000500826	Up
Q70Z53	FRA10AC1	Protein FRA10AC1		1.328	0.000735134	0.00194618	Up
O75381	PEX14	Peroxisomal membrane protein PEX14 (PTS1 receptor-docking protein) (Peroxin-14) (Peroxisomal membrane anchor protein PEX14)		1.328	2.20379e-06	4.54472e-05	Up
Q6V1X1	DPP8	Dipeptidyl peptidase 8 (DP8) (EC 3.4.14.5) (Dipeptidyl peptidase IV-related protein 1) (DPRP-1) (Dipeptidyl peptidase VIII) (DPP VIII) (Prolyl dipeptidase DPP8)		1.32767	2.92414e-05	0.000209085	Up
Q14527	HLTF	Helicase-like transcription factor (EC 2.3.2.27) (EC 3.6.4.-) (DNA-binding protein/plasminogen activator inhibitor 1 regulator) (HIP116) (RING finger protein 80) (RING-type E3 ubiquitin transferase HLTF) (SWI/SNF-related matrix-associated actin-dependent regulator of chromatin subfamily A member 3) (Sucrose nonfermenting protein 2-like 3)		1.32733	3.28752e-05	0.000225988	Up
Q96LT7	C9orf72	Guanine nucleotide exchange factor C9orf72		1.326	0.000243939	0.000879316	Up
P23610	F8A1;	40-kDa huntingtin-associated protein (HAP40) (CpG island protein) (Factor VIII intron 22 protein)		1.32567	0.0002845	0.000977142	Up
Q9H4A5	GOLPH3L	Golgi phosphoprotein 3-like (GPP34-related protein)		1.32467	0.000708981	0.0018968	Up
P0CG08	GPR89B	Golgi pH regulator B (Protein GPR89B)		1.32433	0.000706418	0.00189416	Up
P26583	HMGB2	High mobility group protein B2 (High mobility group protein 2) (HMG-2)		1.32367	0.000508401	0.00148865	Up
P14618	PKM	Pyruvate kinase PKM (EC 2.7.1.40) (Cytosolic thyroid hormone-binding protein) (CTHBP) (Opa-interacting protein 3) (OIP-3) (Pyruvate kinase 2/3) (Pyruvate kinase muscle isozyme) (Threonine-protein kinase PKM2) (EC 2.7.11.1) (Thyroid hormone-binding protein 1) (THBP1) (Tumor M2-PK) (Tyrosine-protein kinase PKM2) (EC 2.7.10.2) (p58)		1.32267	0.00314977	0.0060466	Up
Q07817	BCL2L1	Bcl-2-like protein 1 (Bcl2-L-1) (Apoptosis regulator Bcl-X)		1.321	3.92224e-08	5.09362e-06	Up
Q96HU8	DIRAS2	GTP-binding protein Di-Ras2 (Distinct subgroup of the Ras family member 2)		1.32	0.00280063	0.0055084	Up
Q8IXI1	RHOT2	Mitochondrial Rho GTPase 2 (MIRO-2) (hMiro-2) (EC 3.6.5.-) (Ras homolog gene family member T2)		1.32	0.00128482	0.00295527	Up
O43615	TIMM44	Mitochondrial import inner membrane translocase subunit TIM44		1.319	4.69048e-08	5.36614e-06	Up
O00186	STXBP3	Syntaxin-binding protein 3 (Platelet Sec1 protein) (PSP) (Protein unc-18 homolog 3) (Unc18-3) (Protein unc-18 homolog C) (Unc-18C)		1.318	0.000237144	0.000861934	Up
P43304	GPD2	Glycerol-3-phosphate dehydrogenase, mitochondrial (GPD-M) (GPDH-M) (EC 1.1.5.3) (mitohondrial glycerophosphate dehydrogenase gene) (mGDH) (mtGPD)		1.31767	1.74588e-08	3.99475e-06	Up
P06733	ENO1	Alpha-enolase (EC 4.2.1.11) (2-phospho-D-glycerate hydro-lyase) (C-myc promoter-binding protein) (Enolase 1) (MBP-1) (MPB-1) (Non-neural enolase) (NNE) (Phosphopyruvate hydratase) (Plasminogen-binding protein)		1.31767	0.0177753	0.0261755	Up
Q96EW2	HSPBAP1	HSPB1-associated protein 1 (27 kDa heat shock protein-associated protein 1) (Protein associated with small stress protein 1)		1.317	0.000123203	0.000548646	Up
Q13057	COASY	Bifunctional coenzyme A synthase (CoA synthase) (NBP) (POV-2) [Includes: Phosphopantetheine adenylyltransferase (EC 2.7.7.3) (Dephospho-CoA pyrophosphorylase) (Pantetheine-phosphate adenylyltransferase) (PPAT); Dephospho-CoA kinase (DPCK) (EC 2.7.1.24) (Dephosphocoenzyme A kinase) (DPCOAK)]		1.316	0.000162805	0.000659037	Up
P21291	CSRP1	Cysteine and glycine-rich protein 1 (Cysteine-rich protein 1) (CRP) (CRP1) (Epididymis luminal protein 141) (HEL-141)		1.31567	0.000541428	0.00156344	Up
Q9UKD1	GMEB2	Glucocorticoid modulatory element-binding protein 2 (GMEB-2) (DNA-binding protein p79PIF) (Parvovirus initiation factor p79) (PIF p79)		1.31533	0.00448693	0.00806875	Up
P07948	LYN	Tyrosine-protein kinase Lyn (EC 2.7.10.2) (Lck/Yes-related novel protein tyrosine kinase) (V-yes-1 Yamaguchi sarcoma viral related oncogene homolog) (p53Lyn) (p56Lyn)		1.315	8.02528e-07	2.73486e-05	Up
Q99747	NAPG	Gamma-soluble NSF attachment protein (SNAP-gamma) (N-ethylmaleimide-sensitive factor attachment protein gamma)		1.315	0.000165458	0.00066809	Up
O75348	ATP6V1G1	V-type proton ATPase subunit G 1 (V-ATPase subunit G 1) (V-ATPase 13 kDa subunit 1) (Vacuolar proton pump subunit G 1) (Vacuolar proton pump subunit M16)		1.31467	0.000163355	0.000660153	Up
Q9NQ89	C12orf4	Protein C12orf4		1.31333	0.00128167	0.00295085	Up
Q96B49	TOMM6	Mitochondrial import receptor subunit TOM6 homolog (Overexpressed breast tumor protein) (Translocase of outer membrane 6 kDa subunit homolog)		1.31267	0.00319683	0.00611496	Up
P61960	UFM1	Ubiquitin-fold modifier 1		1.31233	0.000373216	0.00118998	Up
Q86UK7	ZNF598	E3 ubiquitin-protein ligase ZNF598 (EC 2.3.2.27) (Zinc finger protein 598)		1.31233	2.18716e-05	0.000174283	Up
Q9Y5B6	PAXBP1	PAX3- and PAX7-binding protein 1 (GC-rich sequence DNA-binding factor 1)		1.312	0.00530728	0.00927327	Up
Q9Y4D8	HECTD4	Probable E3 ubiquitin-protein ligase HECTD4 (EC 2.3.2.26) (HECT domain-containing protein 4) (HECT-type E3 ubiquitin transferase HECTD4)		1.31167	0.000113374	0.000517837	Up
Q15208	STK38	Serine/threonine-protein kinase 38 (EC 2.7.11.1) (NDR1 protein kinase) (Nuclear Dbf2-related kinase 1)		1.31133	0.00161794	0.00354017	Up
Q9NTX5	ECHDC1	Ethylmalonyl-CoA decarboxylase (EC 4.1.1.94) (Enoyl-CoA hydratase domain-containing protein 1) (Methylmalonyl-CoA decarboxylase) (MMCD)		1.311	0.000530692	0.0015417	Up
Q9UHP3	USP25	Ubiquitin carboxyl-terminal hydrolase 25 (EC 3.4.19.12) (Deubiquitinating enzyme 25) (USP on chromosome 21) (Ubiquitin thioesterase 25) (Ubiquitin-specific-processing protease 25)		1.311	0.000173979	0.000690883	Up
Q96F63	CCDC97	Coiled-coil domain-containing protein 97		1.31067	0.00122181	0.00284299	Up
P49441	INPP1	Inositol polyphosphate 1-phosphatase (IPP) (IPPase) (EC 3.1.3.57)		1.31033	0.00387524	0.00715349	Up
Q8N9N8	EIF1AD	Probable RNA-binding protein EIF1AD (Eukaryotic translation initiation factor 1A domain-containing protein) (Haponin)		1.31	0.140364	0.16929	None
Q8IWW6	ARHGAP12	Rho GTPase-activating protein 12 (Rho-type GTPase-activating protein 12)		1.30967	0.00013883	0.000583622	Up
O14893	GEMIN2	Gem-associated protein 2 (Gemin-2) (Component of gems 2) (Survival of motor neuron protein-interacting protein 1) (SMN-interacting protein 1)		1.30733	0.0136523	0.0207461	Up
O75663	TIPRL	TIP41-like protein (Putative MAPK-activating protein PM10) (Type 2A-interacting protein) (TIP)		1.307	0.000615679	0.00171002	Up
Q02127	DHODH	Dihydroorotate dehydrogenase (quinone), mitochondrial (DHOdehase) (EC 1.3.5.2) (Dihydroorotate oxidase)		1.30667	0.00270988	0.00536285	Up
Q8IVM0	CCDC50	Coiled-coil domain-containing protein 50 (Protein Ymer)		1.30667	1.33116e-05	0.000127925	Up
Q9UBK7	RABL2A	Rab-like protein 2A		1.306	0.0052402	0.00917607	Up
Q9UPU7	TBC1D2B	TBC1 domain family member 2B		1.306	0.00217367	0.00448645	Up
Q9GZT8	NIF3L1	NIF3-like protein 1 (Amyotrophic lateral sclerosis 2 chromosomal region candidate gene 1 protein)		1.306	0.00119319	0.00279263	Up
Q15057	ACAP2	Arf-GAP with coiled-coil, ANK repeat and PH domain-containing protein 2 (Centaurin-beta-2) (Cnt-b2)		1.30567	8.46774e-05	0.000422069	Up
Q99959	PKP2	Plakophilin-2		1.30567	0.0046396	0.00829672	Up
Q96A33	CCDC47	PAT complex subunit CCDC47 (Calumin) (Coiled-coil domain-containing protein 47)		1.30567	3.60105e-05	0.000239323	Up
Q9NW68	BSDC1	BSD domain-containing protein 1		1.305	0.000334555	0.00110105	Up
Q9UHD1	CHORDC1	Cysteine and histidine-rich domain-containing protein 1 (CHORD domain-containing protein 1) (CHORD-containing protein 1) (CHP-1) (Protein morgana)		1.30467	4.30177e-05	0.000270905	Up
P56377	AP1S2	AP-1 complex subunit sigma-2 (Adaptor protein complex AP-1 subunit sigma-1B) (Adaptor-related protein complex 1 subunit sigma-1B) (Clathrin assembly protein complex 1 sigma-1B small chain) (Golgi adaptor HA1/AP1 adaptin sigma-1B subunit) (Sigma 1B subunit of AP-1 clathrin) (Sigma-adaptin 1B) (Sigma1B-adaptin)		1.303	0.00135533	0.00308351	Up
Q96DU7	ITPKC	Inositol-trisphosphate 3-kinase C (EC 2.7.1.127) (Inositol 1,4,5-trisphosphate 3-kinase C) (IP3 3-kinase C) (IP3K C) (InsP 3-kinase C)		1.303	0.0196083	0.0285769	Up
Q9BY12	SCAPER	S phase cyclin A-associated protein in the endoplasmic reticulum (S phase cyclin A-associated protein in the ER) (Zinc finger protein 291)		1.303	0.000860918	0.00216468	Up
Q9H7Z7	PTGES2	Prostaglandin E synthase 2 (EC 5.3.99.3) (Membrane-associated prostaglandin E synthase-2) (mPGE synthase-2) (Microsomal prostaglandin E synthase 2) (mPGES-2) (Prostaglandin-H(2) E-isomerase) [Cleaved into: Prostaglandin E synthase 2 truncated form]		1.303	1.31008e-05	0.000127428	Up
P60604	UBE2G2	Ubiquitin-conjugating enzyme E2 G2 (EC 2.3.2.23) (E2 ubiquitin-conjugating enzyme G2) (Ubiquitin carrier protein G2) (Ubiquitin-protein ligase G2)		1.30233	0.000127609	0.000554895	Up
Q9NR56	MBNL1	Muscleblind-like protein 1 (Triplet-expansion RNA-binding protein)		1.30167	0.000585846	0.00164909	Up
Q13636	RAB31	Ras-related protein Rab-31 (Ras-related protein Rab-22B)		1.301	1.06654e-05	0.000113129	Up
P49753	ACOT2	Acyl-coenzyme A thioesterase 2, mitochondrial (Acyl-CoA thioesterase 2) (EC 3.1.2.2) (Acyl-coenzyme A thioester hydrolase 2a) (CTE-Ia) (Long-chain acyl-CoA thioesterase 2) (ZAP128)		1.30033	0.00327928	0.0062305	Up
O43474	KLF4	Krueppel-like factor 4 (Epithelial zinc finger protein EZF) (Gut-enriched krueppel-like factor)		1.30033	0.000192534	0.000746672	Up
Q96BW1	UPRT	Uracil phosphoribosyltransferase homolog		1.30033	0.000153543	0.000633281	Up
Q96L93	KIF16B	Kinesin-like protein KIF16B (Sorting nexin-23)		1.29933	0.00801106	0.0130707	Up
O00116	AGPS	Alkyldihydroxyacetonephosphate synthase, peroxisomal (Alkyl-DHAP synthase) (EC 2.5.1.26) (Aging-associated gene 5 protein) (Alkylglycerone-phosphate synthase)		1.29933	0.000269424	0.000942201	Up
Q96MX6	DNAAF10	Dynein axonemal assembly factor 10 (WD repeat-containing protein 92) (WD repeat-containing protein Monad)		1.29933	0.000946087	0.00232887	Up
Q96Q11	TRNT1	CCA tRNA nucleotidyltransferase 1, mitochondrial (EC 2.7.7.72) (Mitochondrial tRNA nucleotidyl transferase, CCA-adding) (mt CCA-adding enzyme) (mt tRNA CCA-diphosphorylase) (mt tRNA CCA-pyrophosphorylase) (mt tRNA adenylyltransferase)		1.298	0.000475113	0.0014162	Up
Q14764	MVP	Major vault protein (MVP) (Lung resistance-related protein)		1.29733	0.00508548	0.00894755	Up
P11166	SLC2A1	Solute carrier family 2, facilitated glucose transporter member 1 (Glucose transporter type 1, erythrocyte/brain) (GLUT-1) (HepG2 glucose transporter)		1.297	1.43941e-05	0.00013352	Up
Q9Y3B2	EXOSC1	Exosome complex component CSL4 (Exosome component 1)		1.29633	1.987e-05	0.00016265	Up
Q13409	DYNC1I2	Cytoplasmic dynein 1 intermediate chain 2 (Cytoplasmic dynein intermediate chain 2) (Dynein intermediate chain 2, cytosolic) (DH IC-2)		1.296	5.68618e-07	2.16842e-05	Up
P18669	PGAM1	Phosphoglycerate mutase 1 (EC 5.4.2.11) (EC 5.4.2.4) (BPG-dependent PGAM 1) (Phosphoglycerate mutase isozyme B) (PGAM-B)		1.295	0.000423701	0.00130589	Up
Q8TEM1	NUP210	Nuclear pore membrane glycoprotein 210 (Nuclear pore protein gp210) (Nuclear envelope pore membrane protein POM 210) (POM210) (Nucleoporin Nup210) (Pore membrane protein of 210 kDa)		1.295	0.00103038	0.00249167	Up
Q05193	DNM1	Dynamin-1 (EC 3.6.5.5)		1.295	0.000234821	0.000856732	Up
Q8WUM4	PDCD6IP	Programmed cell death 6-interacting protein (PDCD6-interacting protein) (ALG-2-interacting protein 1) (ALG-2-interacting protein X) (Hp95)		1.295	7.35724e-05	0.000384674	Up
P22307	SCP2	Sterol carrier protein 2 (SCP-2) (Acetyl-CoA C-myristoyltransferase) (EC 2.3.1.155) (Non-specific lipid-transfer protein) (NSL-TP) (Propanoyl-CoA C-acyltransferase) (EC 2.3.1.176) (SCP-2/3-oxoacyl-CoA thiolase) (SCP-2/thiolase) (EC 2.3.1.16) (SCP-chi) (SCPX) (Sterol carrier protein X) (SCP-X)		1.29433	0.000550908	0.0015832	Up
Q9H270	VPS11	Vacuolar protein sorting-associated protein 11 homolog (hVPS11) (RING finger protein 108)		1.29367	0.00054743	0.00157793	Up
Q92562	FIG4	Polyphosphoinositide phosphatase (EC 3.1.3.-) (EC 3.1.3.36) (EC 3.1.3.86) (Phosphatidylinositol 3,5-bisphosphate 5-phosphatase) (SAC domain-containing protein 3) (Serine-protein phosphatase FIG4) (EC 3.1.3.16)		1.29333	0.000107708	0.000499551	Up
Q96AT9	RPE	Ribulose-phosphate 3-epimerase (EC 5.1.3.1) (Ribulose-5-phosphate-3-epimerase)		1.29267	0.000684823	0.00184968	Up
P15559	NQO1	NAD(P)H dehydrogenase [quinone] 1 (EC 1.6.5.2) (Azoreductase) (DT-diaphorase) (DTD) (Menadione reductase) (NAD(P)H:quinone oxidoreductase 1) (Phylloquinone reductase) (Quinone reductase 1) (QR1)		1.29267	0.000182911	0.000717459	Up
P04920	SLC4A2	Anion exchange protein 2 (AE 2) (Anion exchanger 2) (Non-erythroid band 3-like protein) (BND3L) (Solute carrier family 4 member 2)		1.29267	2.50324e-06	4.97028e-05	Up
Q5XKP0	MICOS13	MICOS complex subunit MIC13 (Protein P117)		1.29233	0.000295534	0.00100215	Up
P27986	PIK3R1	Phosphatidylinositol 3-kinase regulatory subunit alpha (PI3-kinase regulatory subunit alpha) (PI3K regulatory subunit alpha) (PtdIns-3-kinase regulatory subunit alpha) (Phosphatidylinositol 3-kinase 85 kDa regulatory subunit alpha) (PI3-kinase subunit p85-alpha) (PtdIns-3-kinase regulatory subunit p85-alpha)		1.292	0.00757519	0.0124653	Up
Q9H3R0	KDM4C	Lysine-specific demethylase 4C (EC 1.14.11.66) (Gene amplified in squamous cell carcinoma 1 protein) (GASC-1 protein) (JmjC domain-containing histone demethylation protein 3C) (Jumonji domain-containing protein 2C) ([histone H3]-trimethyl-L-lysine(9) demethylase 4C)		1.292	0.000285833	0.000980319	Up
Q15542	TAF5	Transcription initiation factor TFIID subunit 5 (Transcription initiation factor TFIID 100 kDa subunit) (TAF(II)100) (TAFII-100) (TAFII100)		1.29167	0.132242	0.160258	None
P00338	LDHA	L-lactate dehydrogenase A chain (LDH-A) (EC 1.1.1.27) (Cell proliferation-inducing gene 19 protein) (LDH muscle subunit) (LDH-M) (Renal carcinoma antigen NY-REN-59)		1.29133	0.00868367	0.0140536	Up
Q6PKG0	LARP1	La-related protein 1 (La ribonucleoprotein domain family member 1)		1.291	2.98627e-05	0.00021195	Up
P37802	TAGLN2	Transgelin-2 (Epididymis tissue protein Li 7e) (SM22-alpha homolog)		1.29067	3.85892e-07	1.81785e-05	Up
Q9Y692	GMEB1	Glucocorticoid modulatory element-binding protein 1 (GMEB-1) (DNA-binding protein p96PIF) (Parvovirus initiation factor p96) (PIF p96)		1.29033	0.00206756	0.00429699	Up
P11171	EPB41	Protein 4.1 (P4.1) (4.1R) (Band 4.1) (EPB4.1) (Erythrocyte membrane protein band 4.1)		1.29033	0.000123385	0.000548948	Up
Q9BSJ8	ESYT1	Extended synaptotagmin-1 (E-Syt1) (Membrane-bound C2 domain-containing protein)		1.29033	1.74189e-05	0.000150535	Up
O75746	SLC25A12	Electrogenic aspartate/glutamate antiporter SLC25A12, mitochondrial (Araceli hiperlarga) (Aralar) (Aralar1) (Mitochondrial aspartate glutamate carrier 1) (Solute carrier family 25 member 12)		1.29033	1.92687e-08	4.02547e-06	Up
Q06830	PRDX1	Peroxiredoxin-1 (EC 1.11.1.24) (Natural killer cell-enhancing factor A) (NKEF-A) (Proliferation-associated gene protein) (PAG) (Thioredoxin peroxidase 2) (Thioredoxin-dependent peroxide reductase 2) (Thioredoxin-dependent peroxiredoxin 1)		1.289	0.0169741	0.0251497	Up
P53999	SUB1	Activated RNA polymerase II transcriptional coactivator p15 (Positive cofactor 4) (PC4) (SUB1 homolog) (p14)		1.289	2.43331e-05	0.000187673	Up
P47974	ZFP36L2	mRNA decay activator protein ZFP36L2 (Butyrate response factor 2) (EGF-response factor 2) (ERF-2) (TPA-induced sequence 11d) (Zinc finger protein 36, C3H1 type-like 2) (ZFP36-like 2)		1.28867	0.000926562	0.00229019	Up
P16083	NQO2	Ribosyldihydronicotinamide dehydrogenase [quinone] (EC 1.10.5.1) (NRH dehydrogenase [quinone] 2) (NRH:quinone oxidoreductase 2) (Quinone reductase 2) (QR2)		1.28833	0.00598123	0.0102423	Up
O94916	NFAT5	Nuclear factor of activated T-cells 5 (NF-AT5) (T-cell transcription factor NFAT5) (Tonicity-responsive enhancer-binding protein) (TonE-binding protein) (TonEBP)		1.288	0.00305908	0.00591505	Up
Q9Y6K9	IKBKG	NF-kappa-B essential modulator (NEMO) (FIP-3) (IkB kinase-associated protein 1) (IKKAP1) (Inhibitor of nuclear factor kappa-B kinase subunit gamma) (I-kappa-B kinase subunit gamma) (IKK-gamma) (IKKG) (IkB kinase subunit gamma) (NF-kappa-B essential modifier)		1.288	0.000662332	0.00180312	Up
Q92841	DDX17	Probable ATP-dependent RNA helicase DDX17 (EC 3.6.4.13) (DEAD box protein 17) (DEAD box protein p72) (DEAD box protein p82) (RNA-dependent helicase p72)		1.28767	0.000431469	0.00132051	Up
P22234	PAICS	Bifunctional phosphoribosylaminoimidazole carboxylase/phosphoribosylaminoimidazole succinocarboxamide synthetase (PAICS) [Includes: Phosphoribosylaminoimidazole carboxylase (EC 4.1.1.21) (AIR carboxylase) (AIRC); Phosphoribosylaminoimidazole succinocarboxamide synthetase (EC 6.3.2.6) (SAICAR synthetase)]		1.28767	0.000282203	0.00097273	Up
Q14BN4	SLMAP	Sarcolemmal membrane-associated protein (Sarcolemmal-associated protein)		1.28767	8.85968e-05	0.000434839	Up
P62834	RAP1A	Ras-related protein Rap-1A (EC 3.6.5.2) (C21KG) (G-22K) (GTP-binding protein smg p21A) (Ras-related protein Krev-1)		1.28733	1.28563e-05	0.000125814	Up
Q9Y5X3	SNX5	Sorting nexin-5		1.28667	5.9613e-05	0.00033	Up
O15305	PMM2	Phosphomannomutase 2 (PMM 2) (EC 5.4.2.8)		1.28667	1.74087e-05	0.000150991	Up
Q8N9B5	JMY	Junction-mediating and -regulatory protein		1.285	0.000595609	0.00166972	Up
Q9ULT0	TTC7A	Tetratricopeptide repeat protein 7A (TPR repeat protein 7A)		1.28467	0.000131099	0.00056395	Up
P19532	TFE3	Transcription factor E3 (Class E basic helix-loop-helix protein 33) (bHLHe33)		1.28467	1.42311e-05	0.000132778	Up
Q9NVA1	UQCC1	Ubiquinol-cytochrome-c reductase complex assembly factor 1 (Basic FGF-repressed Zic-binding protein) (bFGF-repressed Zic-binding protein) (bFZb) (Ubiquinol-cytochrome c reductase complex chaperone CBP3 homolog)		1.28333	0.000211966	0.000799449	Up
Q15942	ZYX	Zyxin (Zyxin-2)		1.28267	0.000798953	0.00205292	Up
O43488	AKR7A2	Aflatoxin B1 aldehyde reductase member 2 (EC 1.1.1.n11) (AFB1 aldehyde reductase 1) (AFB1-AR 1) (Aldoketoreductase 7) (Succinic semialdehyde reductase) (SSA reductase)		1.28267	0.0212064	0.0305813	Up
Q99567	NUP88	Nuclear pore complex protein Nup88 (88 kDa nucleoporin) (Nucleoporin Nup88)		1.28233	0.000758091	0.00198184	Up
Q9UDY8	MALT1	Mucosa-associated lymphoid tissue lymphoma translocation protein 1 (EC 3.4.22.-) (MALT lymphoma-associated translocation) (Paracaspase)		1.28233	3.78085e-06	6.01555e-05	Up
P51809	VAMP7	Vesicle-associated membrane protein 7 (VAMP-7) (Synaptobrevin-like protein 1) (Tetanus-insensitive VAMP) (Ti-VAMP)		1.28233	0.00302517	0.00585654	Up
Q9NUY8	TBC1D23	TBC1 domain family member 23 (HCV non-structural protein 4A-transactivated protein 1)		1.28133	1.2569e-05	0.000123506	Up
Q9Y4F3	MARF1	Meiosis regulator and mRNA stability factor 1 (Limkain-b1) (Meiosis arrest female protein 1)		1.28067	0.000673074	0.00182719	Up
O43395	PRPF3	U4/U6 small nuclear ribonucleoprotein Prp3 (Pre-mRNA-splicing factor 3) (hPrp3) (U4/U6 snRNP 90 kDa protein)		1.28067	0.000419409	0.00129515	Up
Q86VN1	VPS36	Vacuolar protein-sorting-associated protein 36 (ELL-associated protein of 45 kDa) (ESCRT-II complex subunit VPS36)		1.28067	4.0111e-05	0.000258356	Up
Q9UKG9	CROT	Peroxisomal carnitine O-octanoyltransferase (COT) (EC 2.3.1.137)		1.27967	0.00115342	0.00272343	Up
Q9H1Y0	ATG5	Autophagy protein 5 (APG5-like) (Apoptosis-specific protein)		1.27933	0.00048626	0.00143783	Up
Q96EP0	RNF31	E3 ubiquitin-protein ligase RNF31 (EC 2.3.2.31) (HOIL-1-interacting protein) (HOIP) (RING finger protein 31) (RING-type E3 ubiquitin transferase RNF31) (Zinc in-between-RING-finger ubiquitin-associated domain protein)		1.27933	0.000121712	0.000545545	Up
Q14677	CLINT1	Clathrin interactor 1 (Clathrin-interacting protein localized in the trans-Golgi region) (Clint) (Enthoprotin) (Epsin-4) (Epsin-related protein) (EpsinR)		1.279	0.000505968	0.00148696	Up
P57768	SNX16	Sorting nexin-16		1.279	0.00137624	0.0031178	Up
Q8TBC4	UBA3	NEDD8-activating enzyme E1 catalytic subunit (EC 6.2.1.64) (NEDD8-activating enzyme E1C) (Ubiquitin-activating enzyme E1C) (Ubiquitin-like modifier-activating enzyme 3) (Ubiquitin-activating enzyme 3)		1.27833	0.000343662	0.00111952	Up
Q8TEA7	TBCK	TBC domain-containing protein kinase-like protein		1.27833	4.2265e-05	0.000268274	Up
O95197	RTN3	Reticulon-3 (Homolog of ASY protein) (HAP) (Neuroendocrine-specific protein-like 2) (NSP-like protein 2) (Neuroendocrine-specific protein-like II) (NSP-like protein II) (NSPLII)		1.278	0.000209939	0.000796178	Up
Q96L46	CAPNS2	Calpain small subunit 2 (CSS2) (Calcium-dependent protease small subunit 2)		1.27767	0.0095914	0.0152909	Up
Q93100	PHKB	Phosphorylase b kinase regulatory subunit beta (Phosphorylase kinase subunit beta)		1.27767	0.00716869	0.0119148	Up
Q8IVF2	AHNAK2	Protein AHNAK2		1.27767	0.000390068	0.00123227	Up
Q96JC1	VPS39	Vam6/Vps39-like protein (TRAP1-like protein) (hVam6p)		1.277	0.0107828	0.0169429	Up
Q13496	MTM1	Myotubularin (Phosphatidylinositol-3,5-bisphosphate 3-phosphatase) (EC 3.1.3.95) (Phosphatidylinositol-3-phosphate phosphatase) (EC 3.1.3.64)		1.277	0.00966979	0.0154056	Up
O60282	KIF5C	Kinesin heavy chain isoform 5C (EC 3.6.4.-) (Kinesin heavy chain neuron-specific 2) (Kinesin-1)		1.27667	0.128098	0.155668	None
Q96JH7	VCPIP1	Deubiquitinating protein VCPIP1 (EC 3.4.19.12) (Valosin-containing protein p97/p47 complex-interacting protein 1) (Valosin-containing protein p97/p47 complex-interacting protein p135) (VCP/p47 complex-interacting 135-kDa protein)		1.276	8.441e-05	0.000421612	Up
Q15545	TAF7	Transcription initiation factor TFIID subunit 7 (RNA polymerase II TBP-associated factor subunit F) (Transcription initiation factor TFIID 55 kDa subunit) (TAF(II)55) (TAFII-55) (TAFII55)		1.276	1.33822e-05	0.000128346	Up
Q9Y2G3	ATP11B	Phospholipid-transporting ATPase IF (EC 7.6.2.1) (ATPase IR) (ATPase class VI type 11B) (P4-ATPase flippase complex alpha subunit ATP11B)		1.27533	0.0382198	0.0519656	Up
Q9NYU2	UGGT1	UDP-glucose:glycoprotein glucosyltransferase 1 (UGT1) (hUGT1) (EC 2.4.1.-) (UDP--Glc:glycoprotein glucosyltransferase) (UDP-glucose ceramide glucosyltransferase-like 1)		1.275	4.61802e-07	1.94645e-05	Up
Q5T4F4	ZFYVE27	Protrudin (Spastic paraplegia 33 protein) (Zinc finger FYVE domain-containing protein 27)		1.27467	9.08676e-05	0.000441922	Up
Q9UEW8	STK39	STE20/SPS1-related proline-alanine-rich protein kinase (Ste-20-related kinase) (EC 2.7.11.1) (DCHT) (Serine/threonine-protein kinase 39)		1.27467	0.00143556	0.0032173	Up
Q96I24	FUBP3	Far upstream element-binding protein 3 (FUSE-binding protein 3)		1.27467	0.000128156	0.000555765	Up
Q9UMX5	NENF	Neudesin (Cell immortalization-related protein 2) (Neuron-derived neurotrophic factor) (Protein GIG47) (Secreted protein of unknown function) (SPUF protein)		1.27433	0.0213655	0.0308014	Up
Q9NQW7	XPNPEP1	Xaa-Pro aminopeptidase 1 (EC 3.4.11.9) (Aminoacylproline aminopeptidase) (Cytosolic aminopeptidase P) (Soluble aminopeptidase P) (sAmp) (X-Pro aminopeptidase 1) (X-prolyl aminopeptidase 1, soluble)		1.27433	6.14532e-07	2.28901e-05	Up
P53609	PGGT1B	Geranylgeranyl transferase type-1 subunit beta (EC 2.5.1.59) (Geranylgeranyl transferase type I subunit beta) (GGTase-I-beta) (Type I protein geranyl-geranyltransferase subunit beta)		1.27433	8.96954e-05	0.000437106	Up
Q6QNY1	BLOC1S2	Biogenesis of lysosome-related organelles complex 1 subunit 2 (BLOC-1 subunit 2) (Centrosome-associated protein)		1.27367	0.0359012	0.0490489	Up
Q9NRY2	INIP	SOSS complex subunit C (INTS3- and NABP-interacting protein) (Sensor of single-strand DNA complex subunit C) (Sensor of ssDNA subunit C) (SOSS-C) (Single-stranded DNA-binding protein-interacting protein 1) (SSB-interacting protein 1) (hSSBIP1)		1.27367	2.75977e-05	0.000201225	Up
P23443	RPS6KB1	Ribosomal protein S6 kinase beta-1 (S6K-beta-1) (S6K1) (EC 2.7.11.1) (70 kDa ribosomal protein S6 kinase 1) (P70S6K1) (p70-S6K 1) (Ribosomal protein S6 kinase I) (Serine/threonine-protein kinase 14A) (p70 ribosomal S6 kinase alpha) (p70 S6 kinase alpha) (p70 S6K-alpha) (p70 S6KA)		1.27333	0.000134046	0.000572526	Up
Q9Y2I7	PIKFYVE	1-phosphatidylinositol 3-phosphate 5-kinase (Phosphatidylinositol 3-phosphate 5-kinase) (EC 2.7.1.150) (FYVE finger-containing phosphoinositide kinase) (PIKfyve) (Phosphatidylinositol 3-phosphate 5-kinase type III) (PIPkin-III) (Type III PIP kinase) (Serine-protein kinase PIKFYVE) (EC 2.7.11.1)		1.27267	1.83392e-08	4.00546e-06	Up
Q9UJ68	MSRA	Mitochondrial peptide methionine sulfoxide reductase (EC 1.8.4.11) (Peptide-methionine (S)-S-oxide reductase) (Peptide Met(O) reductase) (Protein-methionine-S-oxide reductase) (PMSR)		1.27233	0.000810766	0.0020733	Up
P14927	UQCRB	Cytochrome b-c1 complex subunit 7 (Complex III subunit 7) (Complex III subunit VII) (QP-C) (Ubiquinol-cytochrome c reductase complex 14 kDa protein)		1.272	0.000792992	0.00204198	Up
Q96ED9	HOOK2	Protein Hook homolog 2 (h-hook2) (hHK2)		1.27133	0.00384918	0.00711358	Up
Q96DH6	MSI2	RNA-binding protein Musashi homolog 2 (Musashi-2)		1.27133	8.33427e-06	9.7436e-05	Up
Q9H936	SLC25A22	Mitochondrial glutamate carrier 1 (GC-1) (Glutamate/H(+) symporter 1) (Solute carrier family 25 member 22)		1.27133	0.000247773	0.000887809	Up
P78330	PSPH	Phosphoserine phosphatase (PSP) (PSPase) (EC 3.1.3.3) (L-3-phosphoserine phosphatase) (O-phosphoserine phosphohydrolase)		1.271	8.28561e-05	0.000417758	Up
Q9HD67	MYO10	Unconventional myosin-X (Unconventional myosin-10)		1.26967	0.00672819	0.0112723	Up
Q92609	TBC1D5	TBC1 domain family member 5		1.26967	0.000295027	0.00100113	Up
Q9BSU1	PHAF1	Phagosome assembly factor 1		1.26967	0.000121423	0.000544759	Up
Q15121	PEA15	Astrocytic phosphoprotein PEA-15 (15 kDa phosphoprotein enriched in astrocytes) (Phosphoprotein enriched in diabetes) (PED)		1.26967	8.61717e-05	0.000426421	Up
Q8WUA7	TBC1D22A	TBC1 domain family member 22A		1.26933	0.000757646	0.00198176	Up
P35611	ADD1	Alpha-adducin (Erythrocyte adducin subunit alpha)		1.269	0.000229894	0.000844526	Up
O14972	VPS26C	Vacuolar protein sorting-associated protein 26C (Down syndrome critical region protein 3) (Down syndrome critical region protein A)		1.269	0.00010034	0.000474543	Up
Q9BQQ3	GORASP1	Golgi reassembly-stacking protein 1 (Golgi peripheral membrane protein p65) (Golgi phosphoprotein 5) (GOLPH5) (Golgi reassembly-stacking protein of 65 kDa) (GRASP65)		1.26833	0.0165527	0.0246088	Up
Q9BTU6	PI4K2A	Phosphatidylinositol 4-kinase type 2-alpha (EC 2.7.1.67) (Phosphatidylinositol 4-kinase type II-alpha)		1.268	6.67932e-05	0.000358594	Up
Q9Y371	SH3GLB1	Endophilin-B1 (Bax-interacting factor 1) (Bif-1) (SH3 domain-containing GRB2-like protein B1)		1.26767	0.000480444	0.0014259	Up
Q6XZF7	DNMBP	Dynamin-binding protein (Scaffold protein Tuba)		1.26733	5.84616e-06	7.61268e-05	Up
Q9H6U6	BCAS3	BCAS3 microtubule associated cell migration factor (Breast carcinoma-amplified sequence 3) (GAOB1)		1.267	0.000261636	0.000924384	Up
O75323	NIPSNAP2	Protein NipSnap homolog 2 (NipSnap2) (Glioblastoma-amplified sequence)		1.267	0.000134038	0.000573	Up
Q969J3	BORCS5	BLOC-1-related complex subunit 5 (Loss of heterozygosity 12 chromosomal region 1) (Myristoylated lysosomal protein) (Myrlysin)		1.267	7.03938e-05	0.000372514	Up
Q9Y4L5	RNF115	E3 ubiquitin-protein ligase RNF115 (EC 2.3.2.27) (RING finger protein 115) (RING-type E3 ubiquitin transferase RNF115) (Rab7-interacting RING finger protein) (Rabring 7) (Zinc finger protein 364)		1.26667	0.0345854	0.0474267	Up
O15066	KIF3B	Kinesin-like protein KIF3B (HH0048) (Microtubule plus end-directed kinesin motor 3B) [Cleaved into: Kinesin-like protein KIF3B, N-terminally processed]		1.26667	0.000123901	0.000549719	Up
P11216	PYGB	Glycogen phosphorylase, brain form (EC 2.4.1.1)		1.26667	6.32379e-07	2.30196e-05	Up
Q9UKF7	PITPNC1	Cytoplasmic phosphatidylinositol transfer protein 1 (Mammalian rdgB homolog beta) (M-rdgB beta) (MrdgBbeta) (Retinal degeneration B homolog beta) (RdgBbeta)		1.26633	0.00394196	0.00724603	Up
Q9NXG2	THUMPD1	THUMP domain-containing protein 1		1.266	0.000506131	0.00148653	Up
P39748	FEN1	Flap endonuclease 1 (FEN-1) (EC 3.1.-.-) (DNase IV) (Flap structure-specific endonuclease 1) (Maturation factor 1) (MF1) (hFEN-1)		1.26567	5.99375e-06	7.72118e-05	Up
Q14573	ITPR3	Inositol 1,4,5-trisphosphate receptor type 3 (IP3 receptor isoform 3) (IP3R 3) (InsP3R3) (Type 3 inositol 1,4,5-trisphosphate receptor) (Type 3 InsP3 receptor)		1.26533	1.38339e-05	0.000131368	Up
Q8IXQ4	GPALPP1	GPALPP motifs-containing protein 1 (Lipopolysaccharide-specific response protein 7)		1.265	0.0110389	0.0172831	Up
P84095	RHOG	Rho-related GTP-binding protein RhoG		1.265	1.11624e-06	3.2117e-05	Up
Q14240	EIF4A2	Eukaryotic initiation factor 4A-II (eIF-4A-II) (eIF4A-II) (EC 3.6.4.13) (ATP-dependent RNA helicase eIF4A-2)		1.26467	0.0345675	0.0474156	Up
P15407	FOSL1	Fos-related antigen 1 (FRA-1)		1.264	0.000343545	0.0011199	Up
P15927	RPA2	Replication protein A 32 kDa subunit (RP-A p32) (Replication factor A protein 2) (RF-A protein 2) (Replication protein A 34 kDa subunit) (RP-A p34)		1.262	0.0379917	0.0516992	Up
P17081	RHOQ	Rho-related GTP-binding protein RhoQ (Ras-like protein TC10) (Ras-like protein family member 7A)		1.262	0.0124021	0.0190939	Up
Q9BWM7	SFXN3	Sideroflexin-3		1.26167	0.0034974	0.00658246	Up
O94923	GLCE	D-glucuronyl C5-epimerase (EC 5.1.3.17) (Heparan sulfate C5-epimerase) (Hsepi) (Heparin/heparan sulfate:glucuronic acid C5-epimerase) (Heparosan-N-sulfate-glucuronate 5-epimerase)		1.26133	0.000158195	0.000646365	Up
P07384	CAPN1	Calpain-1 catalytic subunit (EC 3.4.22.52) (Calcium-activated neutral proteinase 1) (CANP 1) (Calpain mu-type) (Calpain-1 large subunit) (Cell proliferation-inducing gene 30 protein) (Micromolar-calpain) (muCANP)		1.261	0.00102546	0.00248104	Up
Q7Z5H3	ARHGAP22	Rho GTPase-activating protein 22 (Rho-type GTPase-activating protein 22)		1.26067	8.40011e-05	0.000420443	Up
P28702	RXRB	Retinoic acid receptor RXR-beta (Nuclear receptor subfamily 2 group B member 2) (Retinoid X receptor beta)		1.26033	0.0017719	0.00380428	Up
Q9HB90	RRAGC	Ras-related GTP-binding protein C (Rag C) (RagC) (EC 3.6.5.-) (GTPase-interacting protein 2) (TIB929)		1.26033	0.000806882	0.00206667	Up
Q9UJ70	NAGK	N-acetyl-D-glucosamine kinase (N-acetylglucosamine kinase) (EC 2.7.1.59) (GlcNAc kinase) (Muramyl dipeptide kinase) (EC 2.7.1.-) (N-acetyl-D-mannosamine kinase) (EC 2.7.1.60)		1.25967	0.00189519	0.0040187	Up
O95630	STAMBP	STAM-binding protein (EC 3.4.19.-) (Associated molecule with the SH3 domain of STAM) (Endosome-associated ubiquitin isopeptidase)		1.25967	0.000311108	0.0010461	Up
Q8N1G2	CMTR1	Cap-specific mRNA (nucleoside-2'-O-)-methyltransferase 1 (EC 2.1.1.57) (Cap methyltransferase 1) (Cap1 2'O-ribose methyltransferase 1) (MTr1) (hMTr1) (FtsJ methyltransferase domain-containing protein 2) (Interferon-stimulated gene 95 kDa protein) (ISG95)		1.25867	0.00115866	0.00273311	Up
Q96Q42	ALS2	Alsin (Amyotrophic lateral sclerosis 2 chromosomal region candidate gene 6 protein) (Amyotrophic lateral sclerosis 2 protein)		1.25867	0.35604	0.394732	None
Q9NV70	EXOC1	Exocyst complex component 1 (Exocyst complex component Sec3)		1.25833	0.000126439	0.000554326	Up
Q9NZI7	UBP1	Upstream-binding protein 1 (Transcription factor LBP-1)		1.258	0.0504061	0.0664476	None
P54727	RAD23B	UV excision repair protein RAD23 homolog B (HR23B) (hHR23B) (XP-C repair-complementing complex 58 kDa protein) (p58)		1.25767	0.000682476	0.00184645	Up
Q9NZ08	ERAP1	Endoplasmic reticulum aminopeptidase 1 (EC 3.4.11.-) (ARTS-1) (Adipocyte-derived leucine aminopeptidase) (A-LAP) (Aminopeptidase PILS) (Puromycin-insensitive leucyl-specific aminopeptidase) (PILS-AP) (Type 1 tumor necrosis factor receptor shedding aminopeptidase regulator)		1.25767	0.00590934	0.0101336	Up
Q562E7	WDR81	WD repeat-containing protein 81		1.257	0.00477173	0.00849506	Up
O75489	NDUFS3	NADH dehydrogenase [ubiquinone] iron-sulfur protein 3, mitochondrial (EC 7.1.1.2) (Complex I-30kD) (CI-30kD) (NADH-ubiquinone oxidoreductase 30 kDa subunit)		1.257	0.000224416	0.000827566	Up
P23786	CPT2	Carnitine O-palmitoyltransferase 2, mitochondrial (EC 2.3.1.21) (Carnitine palmitoyltransferase II) (CPT II)		1.25633	1.95893e-05	0.0001609	Up
O00408	PDE2A	cGMP-dependent 3',5'-cyclic phosphodiesterase (EC 3.1.4.17) (Cyclic GMP-stimulated phosphodiesterase) (CGS-PDE) (cGSPDE)		1.25633	1.14757e-06	3.26276e-05	Up
Q8NEB9	PIK3C3	Phosphatidylinositol 3-kinase catalytic subunit type 3 (PI3-kinase type 3) (PI3K type 3) (PtdIns-3-kinase type 3) (EC 2.7.1.137) (Phosphatidylinositol 3-kinase p100 subunit) (Phosphoinositide-3-kinase class 3) (hVps34)		1.256	0.000362606	0.00116155	Up
P06753	TPM3	Tropomyosin alpha-3 chain (Gamma-tropomyosin) (Tropomyosin-3) (Tropomyosin-5) (hTM5)		1.25567	0.000281431	0.000971464	Up
Q8TCE6	DENND10	DENN domain-containing protein 10 (Protein FAM45A)		1.25533	0.00154255	0.00341249	Up
Q99547	MPHOSPH6	M-phase phosphoprotein 6		1.25533	0.00028287	0.00097224	Up
Q9UNH7	SNX6	Sorting nexin-6 (TRAF4-associated factor 2) [Cleaved into: Sorting nexin-6, N-terminally processed]		1.25533	0.000214204	0.000803472	Up
Q96HC4	PDLIM5	PDZ and LIM domain protein 5 (Enigma homolog) (Enigma-like PDZ and LIM domains protein)		1.25533	8.49623e-05	0.000422176	Up
P84022	SMAD3	Mothers against decapentaplegic homolog 3 (MAD homolog 3) (Mad3) (Mothers against DPP homolog 3) (hMAD-3) (JV15-2) (SMAD family member 3) (SMAD 3) (Smad3) (hSMAD3)		1.255	0.00314281	0.00603807	Up
O00161	SNAP23	Synaptosomal-associated protein 23 (SNAP-23) (Vesicle-membrane fusion protein SNAP-23)		1.25433	0.0171659	0.0254025	Up
Q7Z2T5	TRMT1L	TRMT1-like protein (EC 2.1.1.-)		1.25433	0.00896999	0.0144488	Up
Q05655	PRKCD	Protein kinase C delta type (EC 2.7.11.13) (Tyrosine-protein kinase PRKCD) (EC 2.7.10.2) (nPKC-delta) [Cleaved into: Protein kinase C delta type regulatory subunit; Protein kinase C delta type catalytic subunit (Sphingosine-dependent protein kinase-1) (SDK1)]		1.25433	0.00120533	0.00281557	Up
Q5VYS8	TUT7	Terminal uridylyltransferase 7 (TUTase 7) (EC 2.7.7.52) (Zinc finger CCHC domain-containing protein 6)		1.25367	0.00210196	0.0043553	Up
Q8NFP9	NBEA	Neurobeachin (Lysosomal-trafficking regulator 2) (Protein BCL8B)		1.25367	0.00195381	0.00410677	Up
O60826	CCDC22	Coiled-coil domain-containing protein 22		1.25333	0.000170323	0.000682003	Up
P02768	ALB	Albumin		1.253	0.0470626	0.0623823	Up
Q13107	USP4	Ubiquitin carboxyl-terminal hydrolase 4 (EC 3.4.19.12) (Deubiquitinating enzyme 4) (Ubiquitin thioesterase 4) (Ubiquitin-specific-processing protease 4) (Ubiquitous nuclear protein homolog)		1.25267	9.67726e-08	8.01711e-06	Up
O00442	RTCA	RNA 3'-terminal phosphate cyclase (RNA cyclase) (RNA-3'-phosphate cyclase) (EC 6.5.1.4) (RNA terminal phosphate cyclase domain-containing protein 1) (RTC domain-containing protein 1)		1.252	0.00129884	0.00297613	Up
P55263	ADK	Adenosine kinase (AK) (EC 2.7.1.20) (Adenosine 5'-phosphotransferase)		1.252	0.000127526	0.000555544	Up
Q86UE8	TLK2	Serine/threonine-protein kinase tousled-like 2 (EC 2.7.11.1) (HsHPK) (PKU-alpha) (Tousled-like kinase 2)		1.25167	0.134813	0.163085	None
Q9NRW7	VPS45	Vacuolar protein sorting-associated protein 45 (h-VPS45) (hlVps45)		1.25067	0.000650634	0.00177731	Up
P24666	ACP1	Low molecular weight phosphotyrosine protein phosphatase (LMW-PTP) (LMW-PTPase) (EC 3.1.3.48) (Adipocyte acid phosphatase) (Low molecular weight cytosolic acid phosphatase) (EC 3.1.3.2) (Red cell acid phosphatase 1)		1.25067	0.000430161	0.00131735	Up
O60551	NMT2	Glycylpeptide N-tetradecanoyltransferase 2 (EC 2.3.1.97) (Myristoyl-CoA:protein N-myristoyltransferase 2) (NMT 2) (Peptide N-myristoyltransferase 2) (Protein-lysine myristoyltransferase NMT2) (EC 2.3.1.-) (Type II N-myristoyltransferase)		1.25033	0.00076282	0.0019888	Up
P49593	PPM1F	Protein phosphatase 1F (EC 3.1.3.16) (Ca(2+)/calmodulin-dependent protein kinase phosphatase) (CaM-kinase phosphatase) (CaMKPase) (Partner of PIX 2) (Protein fem-2 homolog) (hFem-2)		1.24967	4.15305e-05	0.000265012	Up
P05412	JUN	Transcription factor Jun (Activator protein 1) (AP1) (Proto-oncogene c-Jun) (Transcription factor AP-1 subunit Jun) (V-jun avian sarcoma virus 17 oncogene homolog) (p39)		1.24933	0.000174555	0.000692028	Up
A0AVT1	UBA6	Ubiquitin-like modifier-activating enzyme 6 (Ubiquitin-activating enzyme 6) (EC 6.2.1.45) (Monocyte protein 4) (MOP-4) (Ubiquitin-activating enzyme E1-like protein 2) (E1-L2)		1.24833	0.000279614	0.000967276	Up
Q14204	DYNC1H1	Cytoplasmic dynein 1 heavy chain 1 (Cytoplasmic dynein heavy chain 1) (Dynein heavy chain, cytosolic)		1.24833	2.63364e-05	0.000196806	Up
Q93052	LPP	Lipoma-preferred partner (LIM domain-containing preferred translocation partner in lipoma)		1.248	0.00176042	0.0037864	Up
P10636	MAPT	Microtubule-associated protein tau (Neurofibrillary tangle protein) (Paired helical filament-tau) (PHF-tau)		1.24767	0.000587193	0.00165191	Up
O75251	NDUFS7	NADH dehydrogenase [ubiquinone] iron-sulfur protein 7, mitochondrial (EC 7.1.1.2) (Complex I-20kD) (CI-20kD) (NADH-ubiquinone oxidoreductase 20 kDa subunit) (PSST subunit)		1.247	0.000643472	0.00176377	Up
Q9P258	RCC2	Protein RCC2 (RCC1-like protein TD-60) (Telophase disk protein of 60 kDa)		1.247	2.57806e-08	4.27158e-06	Up
Q12768	WASHC5	WASH complex subunit 5 (Strumpellin) (WASH complex subunit strumpellin)		1.24667	0.000141295	0.000590366	Up
Q8TBE9	NANP	N-acylneuraminate-9-phosphatase (EC 3.1.3.29) (Haloacid dehalogenase-like hydrolase domain-containing protein 4) (Neu5Ac-9-Pase)		1.24567	5.49555e-08	5.28122e-06	Up
Q15283	RASA2	Ras GTPase-activating protein 2 (GTPase-activating protein 1m) (GAP1m)		1.245	0.000448505	0.00135624	Up
O95159	ZFPL1	Zinc finger protein-like 1 (Zinc finger protein MCG4)		1.245	0.324041	0.361677	None
Q8TF46	DIS3L	DIS3-like exonuclease 1 (EC 3.1.13.-)		1.24467	0.0044065	0.00793896	Up
Q71UM5	RPS27L	Ribosomal protein eS27-like (40S ribosomal protein S27-like) (Small ribosomal subunit protein eS27-like)		1.24367	0.000982349	0.00239725	Up
O75420	GIGYF1	GRB10-interacting GYF protein 1 (PERQ amino acid-rich with GYF domain-containing protein 1)		1.24333	0.000650785	0.00177672	Up
Q96LR5	UBE2E2	Ubiquitin-conjugating enzyme E2 E2 (EC 2.3.2.23) (E2 ubiquitin-conjugating enzyme E2) (UbcH8) (Ubiquitin carrier protein E2) (Ubiquitin-protein ligase E2)		1.24333	0.000421926	0.00130209	Up
Q9NWB1	RBFOX1	RNA binding protein fox-1 homolog 1 (Ataxin-2-binding protein 1) (Fox-1 homolog A) (Hexaribonucleotide-binding protein 1)		1.24333	3.56795e-06	5.87124e-05	Up
P49585	PCYT1A	Choline-phosphate cytidylyltransferase A (EC 2.7.7.15) (CCT-alpha) (CTP:phosphocholine cytidylyltransferase A) (CCT A) (CT A) (Phosphorylcholine transferase A)		1.24267	7.50702e-05	0.000389538	Up
P27695	APEX1	DNA-(apurinic or apyrimidinic site) endonuclease (EC 3.1.11.2) (APEX nuclease) (APEN) (Apurinic-apyrimidinic endonuclease 1) (AP endonuclease 1) (APE-1) (REF-1) (Redox factor-1) [Cleaved into: DNA-(apurinic or apyrimidinic site) endonuclease, mitochondrial]		1.24233	0.000692184	0.00186536	Up
O95749	GGPS1	Geranylgeranyl pyrophosphate synthase (GGPP synthase) (GGPPSase) (EC 2.5.1.-) ((2E,6E)-farnesyl diphosphate synthase) (Dimethylallyltranstransferase) (EC 2.5.1.1) (Farnesyl diphosphate synthase) (Farnesyltranstransferase) (EC 2.5.1.29) (Geranylgeranyl diphosphate synthase) (Geranyltranstransferase) (EC 2.5.1.10)		1.242	9.83396e-05	0.000467844	Up
Q6UB35	MTHFD1L	Monofunctional C1-tetrahydrofolate synthase, mitochondrial (EC 6.3.4.3) (Formyltetrahydrofolate synthetase)		1.242	6.86367e-05	0.000366037	Up
Q9Y282	ERGIC3	Endoplasmic reticulum-Golgi intermediate compartment protein 3 (Serologically defined breast cancer antigen NY-BR-84)		1.242	4.41623e-05	0.000273102	Up
P50440	GATM	Glycine amidinotransferase, mitochondrial (EC 2.1.4.1) (L-arginine:glycine amidinotransferase) (Transamidinase)		1.24167	0.000692719	0.00186576	Up
P32189	GK	Glycerol kinase (GK) (Glycerokinase) (EC 2.7.1.30) (ATP:glycerol 3-phosphotransferase)		1.24167	0.00355151	0.00666601	Up
P51648	ALDH3A2	Aldehyde dehydrogenase family 3 member A2 (EC 1.2.1.3) (EC 1.2.1.94) (Aldehyde dehydrogenase 10) (Fatty aldehyde dehydrogenase) (Microsomal aldehyde dehydrogenase)		1.24133	0.000137612	0.000581043	Up
Q9P2D6	FAM135A	Protein FAM135A		1.241	0.0144286	0.021747	Up
Q16787	LAMA3	Laminin subunit alpha-3 (Epiligrin 170 kDa subunit) (E170) (Epiligrin subunit alpha) (Kalinin subunit alpha) (Laminin-5 subunit alpha) (Laminin-6 subunit alpha) (Laminin-7 subunit alpha) (Nicein subunit alpha)		1.241	0.00403652	0.00739158	Up
Q9BUJ2	HNRNPUL1	Heterogeneous nuclear ribonucleoprotein U-like protein 1 (Adenovirus early region 1B-associated protein 5) (E1B-55 kDa-associated protein 5) (E1B-AP5)		1.241	0.00121988	0.00283988	Up
Q8NHP6	MOSPD2	Motile sperm domain-containing protein 2		1.24067	0.00117691	0.00276532	Up
O95081	AGFG2	Arf-GAP domain and FG repeat-containing protein 2 (HIV-1 Rev-binding protein-like protein) (Rev/Rex activation domain-binding protein related) (RAB-R)		1.24067	0.0230901	0.0330301	Up
Q92878	RAD50	DNA repair protein RAD50 (hRAD50) (EC 3.6.-.-)		1.23933	0.000121892	0.000545845	Up
Q9BSU3	NAA11	N-alpha-acetyltransferase 11 (EC 2.3.1.255) (N-terminal acetyltransferase complex ARD1 subunit homolog B) (hARD2) (NatA catalytic subunit Naa11)		1.239	1.45235e-05	0.000133689	Up
P56589	PEX3	Peroxisomal biogenesis factor 3 (Peroxin-3) (Peroxisomal assembly protein PEX3)		1.239	0.0174017	0.0257357	Up
Q9Y657	SPIN1	Spindlin-1 (Ovarian cancer-related protein) (Spindlin1)		1.239	0.00194684	0.00409929	Up
O00469	PLOD2	Procollagen-lysine,2-oxoglutarate 5-dioxygenase 2 (EC 1.14.11.4) (Lysyl hydroxylase 2) (LH2)		1.239	7.25825e-05	0.000380326	Up
O43592	XPOT	Exportin-T (Exportin(tRNA)) (tRNA exportin)		1.23867	0.000569334	0.00161586	Up
Q9C0E8	LNPK	Endoplasmic reticulum junction formation protein lunapark (ER junction formation factor lunapark)		1.23833	0.000364904	0.00116658	Up
P42336	PIK3CA	Phosphatidylinositol 4,5-bisphosphate 3-kinase catalytic subunit alpha isoform (PI3-kinase subunit alpha) (PI3K-alpha) (PI3Kalpha) (PtdIns-3-kinase subunit alpha) (EC 2.7.1.137) (EC 2.7.1.153) (Phosphatidylinositol 4,5-bisphosphate 3-kinase 110 kDa catalytic subunit alpha) (PtdIns-3-kinase subunit p110-alpha) (p110alpha) (Phosphoinositide 3-kinase alpha) (Phosphoinositide-3-kinase catalytic alpha…		1.23833	0.000101138	0.000477375	Up
Q9H2C0	GAN	Gigaxonin (Kelch-like protein 16)		1.23833	4.79534e-05	0.000286944	Up
Q5VVJ2	MYSM1	Deubiquitinase MYSM1 (2A-DUB) (EC 3.4.19.-) (Myb-like, SWIRM and MPN domain-containing protein 1)		1.238	0.00390014	0.0071884	Up
P31937	HIBADH	3-hydroxyisobutyrate dehydrogenase, mitochondrial (HIBADH) (EC 1.1.1.31)		1.23767	0.000327914	0.00108814	Up
Q96EY1	DNAJA3	DnaJ homolog subfamily A member 3, mitochondrial (DnaJ protein Tid-1) (hTid-1) (Hepatocellular carcinoma-associated antigen 57) (Tumorous imaginal discs protein Tid56 homolog)		1.23733	0.0056752	0.00981971	Up
Q9NSD9	FARSB	Phenylalanine--tRNA ligase beta subunit (EC 6.1.1.20) (Phenylalanyl-tRNA synthetase beta subunit) (PheRS)		1.23733	0.00316721	0.00607038	Up
Q5T2D3	OTUD3	OTU domain-containing protein 3 (EC 3.4.19.12)		1.23733	0.00197744	0.00414375	Up
P42356	PI4KA	Phosphatidylinositol 4-kinase alpha (PI4-kinase alpha) (PI4K-alpha) (PtdIns-4-kinase alpha) (EC 2.7.1.67) (Phosphatidylinositol 4-Kinase III alpha)		1.23733	0.000317799	0.00106117	Up
Q9Y2D4	EXOC6B	Exocyst complex component 6B (Exocyst complex component Sec15B) (SEC15-like protein 2)		1.237	0.00324933	0.00618828	Up
Q5T160	RARS2	Probable arginine--tRNA ligase, mitochondrial (EC 6.1.1.19) (Arginyl-tRNA synthetase) (ArgRS)		1.23667	5.15388e-05	0.000299449	Up
Q8N511	TMEM199	Transmembrane protein 199		1.23667	0.0519466	0.0683284	None
O75367	MACROH2A1	Core histone macro-H2A.1 (Histone macroH2A1) (mH2A1) (Histone H2A.y) (H2A/y) (Medulloblastoma antigen MU-MB-50.205)		1.23633	9.65708e-05	0.000463097	Up
Q53HC9	EIPR1	EARP and GARP complex-interacting protein 1 (Endosome-associated recycling protein-interacting protein) (Golgi-associated retrograde protein-interacting protein) (Tumor-suppressing STF cDNA 1 protein) (Tumor-suppressing subchromosomal transferable fragment candidate gene 1 protein)		1.23633	2.37444e-11	5.70458e-08	Up
Q86W74	ANKRD46	Ankyrin repeat domain-containing protein 46 (Ankyrin repeat small protein) (ANK-S)		1.236	0.0025805	0.00515136	Up
O75569	PRKRA	Interferon-inducible double-stranded RNA-dependent protein kinase activator A (PKR-associated protein X) (PKR-associating protein X) (Protein activator of the interferon-induced protein kinase) (Protein kinase, interferon-inducible double-stranded RNA-dependent activator)		1.23567	6.84889e-05	0.000366061	Up
Q8NBU5	ATAD1	Outer mitochondrial transmembrane helix translocase (EC 7.4.2.-) (ATPase family AAA domain-containing protein 1) (hATAD1) (Thorase)		1.23567	4.2404e-07	1.85228e-05	Up
Q14997	PSME4	Proteasome activator complex subunit 4 (Proteasome activator PA200)		1.23533	0.000109595	0.000505865	Up
Q14139	UBE4A	Ubiquitin conjugation factor E4 A (EC 2.3.2.27) (RING-type E3 ubiquitin transferase E4 A)		1.23467	2.07454e-06	4.35292e-05	Up
Q15417	CNN3	Calponin-3 (Calponin, acidic isoform)		1.23467	2.02028e-07	1.19845e-05	Up
P41252	IARS1	Isoleucine--tRNA ligase, cytoplasmic (EC 6.1.1.5) (Isoleucyl-tRNA synthetase) (IRS) (IleRS)		1.23467	0.000398754	0.00125311	Up
P11310	ACADM	Medium-chain specific acyl-CoA dehydrogenase, mitochondrial (MCAD) (EC 1.3.8.7) (Medium chain acyl-CoA dehydrogenase) (MCADH)		1.23433	0.00100284	0.00243611	Up
P07947	YES1	Tyrosine-protein kinase Yes (EC 2.7.10.2) (Proto-oncogene c-Yes) (p61-Yes)		1.23433	0.00252403	0.00506175	Up
O43399	TPD52L2	Tumor protein D54 (hD54) (Tumor protein D52-like 2)		1.23367	0.000564217	0.00160703	Up
O43237	DYNC1LI2	Cytoplasmic dynein 1 light intermediate chain 2 (Dynein light intermediate chain 2, cytosolic) (LIC-2) (LIC53/55)		1.23367	4.33637e-05	0.000271659	Up
P10155	RO60	RNA-binding protein RO60 (60 kDa SS-A/Ro ribonucleoprotein) (60 kDa Ro protein) (60 kDa ribonucleoprotein Ro) (RoRNP) (Ro 60 kDa autoantigen) (Ro60 autoantigen) (Sjoegren syndrome antigen A2) (Sjoegren syndrome type A antigen) (SS-A) (TROVE domain family member 2)		1.23333	0.00191787	0.00405072	Up
Q8IYU2	HACE1	E3 ubiquitin-protein ligase HACE1 (EC 2.3.2.26) (HECT domain and ankyrin repeat-containing E3 ubiquitin-protein ligase 1) (HECT-type E3 ubiquitin transferase HACE1)		1.23267	0.0328528	0.0453093	Up
Q9BV81	EMC6	ER membrane protein complex subunit 6 (Transmembrane protein 93)		1.23267	7.58485e-05	0.000392729	Up
Q96RS0	TGS1	Trimethylguanosine synthase (EC 2.1.1.-) (CLL-associated antigen KW-2) (Cap-specific guanine-N2 methyltransferase) (Hepatocellular carcinoma-associated antigen 137) (Nuclear receptor coactivator 6-interacting protein) (PRIP-interacting protein with methyltransferase motif) (PIMT) (PIPMT)		1.23233	0.000341065	0.00111408	Up
P14868	DARS1	Aspartate--tRNA ligase, cytoplasmic (EC 6.1.1.12) (Aspartyl-tRNA synthetase) (AspRS) (Cell proliferation-inducing gene 40 protein)		1.23233	5.97238e-05	0.000329854	Up
Q9UBB9	TFIP11	Tuftelin-interacting protein 11 (Septin and tuftelin-interacting protein 1) (STIP-1)		1.23167	3.54098e-05	0.000237631	Up
O43823	AKAP8	A-kinase anchor protein 8 (AKAP-8) (A-kinase anchor protein 95 kDa) (AKAP 95)		1.23133	0.00208044	0.00431627	Up
O75937	DNAJC8	DnaJ homolog subfamily C member 8 (Splicing protein spf31)		1.23133	0.000351182	0.00113327	Up
O43148	RNMT	mRNA cap guanine-N7 methyltransferase (EC 2.1.1.56) (RG7MT1) (mRNA (guanine-N(7))-methyltransferase) (mRNA cap methyltransferase) (hCMT1) (hMet) (hcm1p)		1.23067	0.00200261	0.00418189	Up
Q13901	C1D	Nuclear nucleic acid-binding protein C1D (hC1D)		1.23	0.00427549	0.00773484	Up
P01111	NRAS	GTPase NRas (EC 3.6.5.2) (Transforming protein N-Ras)		1.22967	0.0036173	0.00676835	Up
Q99816	TSG101	Tumor susceptibility gene 101 protein (ESCRT-I complex subunit TSG101)		1.22967	0.000433595	0.00132365	Up
P41250	GARS1	Glycine--tRNA ligase (EC 6.1.1.14) (Diadenosine tetraphosphate synthetase) (Ap4A synthetase) (EC 2.7.7.-) (Glycyl-tRNA synthetase) (GlyRS) (Glycyl-tRNA synthetase 1)		1.22967	0.000278124	0.000964202	Up
A8K855	EFCAB7	EF-hand calcium-binding domain-containing protein 7		1.22933	0.000474779	0.00141609	Up
Q9NTJ4	MAN2C1	Alpha-mannosidase 2C1 (EC 3.2.1.24) (Alpha mannosidase 6A8B) (Alpha-D-mannoside mannohydrolase) (Mannosidase alpha class 2C member 1)		1.22933	2.83274e-05	0.00020499	Up
O60907	TBL1X	F-box-like/WD repeat-containing protein TBL1X (SMAP55) (Transducin beta-like protein 1X) (Transducin-beta-like protein 1, X-linked)		1.22933	0.0986876	0.121901	None
Q5R372	RABGAP1L	Rab GTPase-activating protein 1-like		1.22833	9.96951e-05	0.000472421	Up
Q6P2H3	CEP85	Centrosomal protein of 85 kDa (Cep85) (Coiled-coil domain-containing protein 21)		1.22833	0.304842	0.342556	None
O00418	EEF2K	Eukaryotic elongation factor 2 kinase (eEF-2 kinase) (eEF-2K) (EC 2.7.11.20) (Calcium/calmodulin-dependent eukaryotic elongation factor 2 kinase)		1.228	0.0220178	0.0316279	Up
Q9UGU0	TCF20	Transcription factor 20 (TCF-20) (Nuclear factor SPBP) (Protein AR1) (Stromelysin-1 PDGF-responsive element-binding protein) (SPRE-binding protein)		1.228	0.00449371	0.0080749	Up
Q14671	PUM1	Pumilio homolog 1 (HsPUM) (Pumilio-1)		1.228	8.34725e-05	0.000419545	Up
Q92882	OSTF1	Osteoclast-stimulating factor 1		1.22767	0.0079241	0.0129596	Up
Q96IZ7	RSRC1	Serine/Arginine-related protein 53 (SRrp53) (Arginine/serine-rich coiled-coil protein 1)		1.22667	4.53113e-06	6.61765e-05	Up
Q9Y2Z4	YARS2	Tyrosine--tRNA ligase, mitochondrial (EC 6.1.1.1) (Tyrosyl-tRNA synthetase) (TyrRS)		1.22667	0.00460725	0.008245	Up
Q8N720	ZNF655	Zinc finger protein 655 (Vav-interacting Krueppel-like protein)		1.226	0.00311275	0.00599711	Up
P12694	BCKDHA	2-oxoisovalerate dehydrogenase subunit alpha, mitochondrial (EC 1.2.4.4) (Branched-chain alpha-keto acid dehydrogenase E1 component alpha chain) (BCKDE1A) (BCKDH E1-alpha)		1.22567	0.000644821	0.00176545	Up
P45985	MAP2K4	Dual specificity mitogen-activated protein kinase kinase 4 (MAP kinase kinase 4) (MAPKK 4) (EC 2.7.12.2) (JNK-activating kinase 1) (MAPK/ERK kinase 4) (MEK 4) (SAPK/ERK kinase 1) (SEK1) (Stress-activated protein kinase kinase 1) (SAPK kinase 1) (SAPKK-1) (SAPKK1) (c-Jun N-terminal kinase kinase 1) (JNKK)		1.22533	0.00275602	0.00543623	Up
P17858	PFKL	ATP-dependent 6-phosphofructokinase, liver type (ATP-PFK) (PFK-L) (EC 2.7.1.11) (6-phosphofructokinase type B) (Phosphofructo-1-kinase isozyme B) (PFK-B) (Phosphohexokinase)		1.22533	0.00219167	0.00451392	Up
Q99598	TSNAX	Translin-associated protein X (Translin-associated factor X)		1.22533	6.43796e-06	8.07686e-05	Up
P30041	PRDX6	Peroxiredoxin-6 (EC 1.11.1.27) (1-Cys peroxiredoxin) (1-Cys PRX) (24 kDa protein) (Acidic calcium-independent phospholipase A2) (aiPLA2) (EC 3.1.1.4) (Antioxidant protein 2) (Glutathione-dependent peroxiredoxin) (Liver 2D page spot 40) (Lysophosphatidylcholine acyltransferase 5) (LPC acyltransferase 5) (LPCAT-5) (Lyso-PC acyltransferase 5) (EC 2.3.1.23) (Non-selenium glutathione peroxidase) (NSGP…		1.22533	1.74661e-06	4.074e-05	Up
Q5T3I0	GPATCH4	G patch domain-containing protein 4		1.225	0.00697602	0.0116186	Up
O95747	OXSR1	Serine/threonine-protein kinase OSR1 (EC 2.7.11.1) (Oxidative stress-responsive 1 protein)		1.225	0.00258731	0.00516067	Up
Q15024	EXOSC7	Exosome complex component RRP42 (Exosome component 7) (Ribosomal RNA-processing protein 42) (p8)		1.225	0.000605934	0.00169077	Up
Q66K14	TBC1D9B	TBC1 domain family member 9B		1.22467	0.0111548	0.0174361	Up
P49419	ALDH7A1	Alpha-aminoadipic semialdehyde dehydrogenase (Alpha-AASA dehydrogenase) (EC 1.2.1.31) (Aldehyde dehydrogenase family 7 member A1) (EC 1.2.1.3) (Antiquitin-1) (Betaine aldehyde dehydrogenase) (EC 1.2.1.8) (Delta1-piperideine-6-carboxylate dehydrogenase) (P6c dehydrogenase)		1.22467	0.00157904	0.00347563	Up
Q86W50	METTL16	RNA N6-adenosine-methyltransferase METTL16 (Methyltransferase 10 domain-containing protein) (Methyltransferase-like protein 16) (N6-adenosine-methyltransferase METTL16) (EC 2.1.1.348) (U6 small nuclear RNA (adenine-(43)-N(6))-methyltransferase) (EC 2.1.1.346)		1.22433	0.00544299	0.00947936	Up
Q9H1K0	RBSN	Rabenosyn-5 (110 kDa protein) (FYVE finger-containing Rab5 effector protein rabenosyn-5) (RAB effector RBSN) (Zinc finger FYVE domain-containing protein 20)		1.22433	0.00191895	0.00404944	Up
Q8WXA3	RUFY2	RUN and FYVE domain-containing protein 2 (Rab4-interacting protein related)		1.224	5.05078e-05	0.000295964	Up
P32121	ARRB2	Beta-arrestin-2 (Arrestin beta-2) (Non-visual arrestin-3)		1.22367	0.00136425	0.00309646	Up
Q15120	PDK3	[Pyruvate dehydrogenase (acetyl-transferring)] kinase isozyme 3, mitochondrial (EC 2.7.11.2) (Pyruvate dehydrogenase kinase isoform 3)		1.22367	0.37136	0.410203	None
O95292	VAPB	Vesicle-associated membrane protein-associated protein B/C (VAMP-B/VAMP-C) (VAMP-associated protein B/C) (VAP-B/VAP-C)		1.22333	0.000505941	0.00148779	Up
Q96BP3	PPWD1	Peptidylprolyl isomerase domain and WD repeat-containing protein 1 (EC 5.2.1.8) (Spliceosome-associated cyclophilin)		1.223	0.000111336	0.000509495	Up
Q9BZF1	OSBPL8	Oxysterol-binding protein-related protein 8 (ORP-8) (OSBP-related protein 8)		1.223	0.00046169	0.00138478	Up
Q96ER9	CCDC51	Mitochondrial potassium channel (MITOK) (Coiled-coil domain-containing protein 51)		1.22267	5.1794e-05	0.000300205	Up
Q9NVG8	TBC1D13	TBC1 domain family member 13		1.22267	0.0168916	0.0250506	Up
Q16851	UGP2	UTP--glucose-1-phosphate uridylyltransferase (EC 2.7.7.9) (UDP-glucose pyrophosphorylase) (UDPGP) (UGPase)		1.22233	2.50691e-07	1.36883e-05	Up
O15484	CAPN5	Calpain-5 (EC 3.4.22.-) (Calpain htra-3) (New calpain 3) (nCL-3)		1.222	0.000956004	0.00234967	Up
P52657	GTF2A2	Transcription initiation factor IIA subunit 2 (General transcription factor IIA subunit 2) (TFIIA p12 subunit) (TFIIA-12) (TFIIAS) (Transcription initiation factor IIA gamma chain) (TFIIA-gamma)		1.22167	0.0015612	0.00344425	Up
Q9UL15	BAG5	BAG family molecular chaperone regulator 5 (BAG-5) (Bcl-2-associated athanogene 5)		1.22167	0.000474156	0.00141511	Up
P50416	CPT1A	Carnitine O-palmitoyltransferase 1, liver isoform (CPT1-L) (EC 2.3.1.21) (Carnitine O-palmitoyltransferase I, liver isoform) (CPT I) (CPTI-L) (Carnitine palmitoyltransferase 1A)		1.22167	0.00019577	0.000756777	Up
Q13505	MTX1	Metaxin-1 (Mitochondrial outer membrane import complex protein 1)		1.22167	0.000127581	0.000555278	Up
Q9Y4W6	AFG3L2	AFG3-like protein 2 (EC 3.4.24.-) (Paraplegin-like protein)		1.22167	9.10472e-06	0.000103424	Up
Q8N684	CPSF7	Cleavage and polyadenylation specificity factor subunit 7 (Cleavage and polyadenylation specificity factor 59 kDa subunit) (CPSF 59 kDa subunit) (Cleavage factor Im complex 59 kDa subunit) (CFIm59) (Pre-mRNA cleavage factor Im 59 kDa subunit)		1.22167	1.9125e-07	1.1487e-05	Up
Q8NCM8	DYNC2H1	Cytoplasmic dynein 2 heavy chain 1 (Cytoplasmic dynein 2 heavy chain) (Dynein cytoplasmic heavy chain 2) (Dynein heavy chain 11) (hDHC11) (Dynein heavy chain isotype 1B)		1.22067	3.87343e-05	0.000252535	Up
O75191	XYLB	Xylulose kinase (Xylulokinase) (EC 2.7.1.17)		1.22067	0.0250661	0.0355079	Up
O95999	BCL10	B-cell lymphoma/leukemia 10 (B-cell CLL/lymphoma 10) (Bcl-10) (CARD-containing molecule enhancing NF-kappa-B) (CARD-like apoptotic protein) (hCLAP) (CED-3/ICH-1 prodomain homologous E10-like regulator) (CIPER) (Cellular homolog of vCARMEN) (cCARMEN) (Cellular-E10) (c-E10) (Mammalian CARD-containing adapter molecule E10) (mE10)		1.22067	0.00314226	0.00603941	Up
Q96KP1	EXOC2	Exocyst complex component 2 (Exocyst complex component Sec5)		1.22033	0.000193194	0.000748626	Up
Q15528	MED22	Mediator of RNA polymerase II transcription subunit 22 (Mediator complex subunit 22) (Surfeit locus protein 5) (Surf-5)		1.22033	5.47298e-05	0.000312324	Up
Q9H0A8	COMMD4	COMM domain-containing protein 4		1.22	6.92682e-05	0.000368179	Up
O14867	BACH1	Transcription regulator protein BACH1 (BTB and CNC homolog 1) (HA2303)		1.21967	0.00276297	0.00544325	Up
P35659	DEK	Protein DEK		1.21967	0.00127145	0.00293012	Up
Q01813	PFKP	ATP-dependent 6-phosphofructokinase, platelet type (ATP-PFK) (PFK-P) (EC 2.7.1.11) (6-phosphofructokinase type C) (Phosphofructo-1-kinase isozyme C) (PFK-C) (Phosphohexokinase)		1.21933	0.000273257	0.00095283	Up
Q14004	CDK13	Cyclin-dependent kinase 13 (EC 2.7.11.22) (EC 2.7.11.23) (CDC2-related protein kinase 5) (Cell division cycle 2-like protein kinase 5) (Cell division protein kinase 13) (hCDK13) (Cholinesterase-related cell division controller)		1.21933	6.60883e-05	0.000356402	Up
P29353	SHC1	SHC-transforming protein 1 (SHC-transforming protein 3) (SHC-transforming protein A) (Src homology 2 domain-containing-transforming protein C1) (SH2 domain protein C1)		1.21867	0.000185364	0.000724716	Up
Q504Q3	PAN2	PAN2-PAN3 deadenylation complex catalytic subunit PAN2 (EC 3.1.13.4) (Inactive ubiquitin carboxyl-terminal hydrolase 52) (PAB1P-dependent poly(A)-specific ribonuclease) (Poly(A)-nuclease deadenylation complex subunit 2) (PAN deadenylation complex subunit 2)		1.21833	0.0099382	0.0157705	Up
P61026	RAB10	Ras-related protein Rab-10 (EC 3.6.5.2)		1.21833	7.82074e-08	6.83248e-06	Up
Q96JP5	ZFP91	E3 ubiquitin-protein ligase ZFP91 (EC 2.3.2.27) (RING-type E3 ubiquitin transferase ZFP91) (Zinc finger protein 757) (Zinc finger protein 91 homolog) (Zfp-91)		1.218	0.0102567	0.0162011	Up
Q99829	CPNE1	Copine-1 (Chromobindin 17) (Copine I)		1.21767	2.05692e-07	1.2053e-05	Up
Q8N9N7	LRRC57	Leucine-rich repeat-containing protein 57		1.21733	0.00248481	0.0049977	Up
Q9BZE9	ASPSCR1	Tether containing UBX domain for GLUT4 (Alveolar soft part sarcoma chromosomal region candidate gene 1 protein) (Alveolar soft part sarcoma locus) (Renal papillary cell carcinoma protein 17) (UBX domain-containing protein 9)		1.21733	0.000785418	0.002029	Up
P09874	PARP1	Poly [ADP-ribose] polymerase 1 (PARP-1) (EC 2.4.2.30) (ADP-ribosyltransferase diphtheria toxin-like 1) (ARTD1) (DNA ADP-ribosyltransferase PARP1) (EC 2.4.2.-) (NAD(+) ADP-ribosyltransferase 1) (ADPRT 1) (Poly[ADP-ribose] synthase 1) (Protein poly-ADP-ribosyltransferase PARP1) (EC 2.4.2.-) [Cleaved into: Poly [ADP-ribose] polymerase 1, processed C-terminus (Poly [ADP-ribose] polymerase 1, 89-kDa f…		1.21733	0.000345013	0.00112164	Up
P38606	ATP6V1A	V-type proton ATPase catalytic subunit A (V-ATPase subunit A) (EC 7.1.2.2) (V-ATPase 69 kDa subunit) (Vacuolar ATPase isoform VA68) (Vacuolar proton pump subunit alpha)		1.217	1.47953e-05	0.000134898	Up
P21397	MAOA	Amine oxidase [flavin-containing] A (EC 1.4.3.21) (EC 1.4.3.4) (Monoamine oxidase type A) (MAO-A)		1.217	0.0114347	0.0178272	Up
Q96F07	CYFIP2	Cytoplasmic FMR1-interacting protein 2 (p53-inducible protein 121)		1.21667	0.00239344	0.00485663	Up
Q9Y570	PPME1	Protein phosphatase methylesterase 1 (PME-1) (EC 3.1.1.89)		1.21633	0.00243418	0.00492888	Up
Q68EM7	ARHGAP17	Rho GTPase-activating protein 17 (Rho-type GTPase-activating protein 17) (RhoGAP interacting with CIP4 homologs protein 1) (RICH-1)		1.21633	3.04957e-06	5.48809e-05	Up
Q8TBX8	PIP4K2C	Phosphatidylinositol 5-phosphate 4-kinase type-2 gamma (EC 2.7.1.149) (Phosphatidylinositol 5-phosphate 4-kinase type II gamma) (PI(5)P 4-kinase type II gamma) (PIP4KII-gamma)		1.216	0.000709385	0.00189682	Up
O15155	BET1	BET1 homolog (hBET1) (Golgi vesicular membrane-trafficking protein p18)		1.216	0.00482666	0.00856429	Up
Q8NFF5	FLAD1	FAD synthase (EC 2.7.7.2) (FAD pyrophosphorylase) (FMN adenylyltransferase) (Flavin adenine dinucleotide synthase) [Includes: Molybdenum cofactor biosynthesis protein-like region; FAD synthase region]		1.216	6.75645e-05	0.000361926	Up
Q9UBF2	COPG2	Coatomer subunit gamma-2 (Gamma-2-coat protein) (Gamma-2-COP)		1.216	1.11876e-05	0.000116355	Up
P51572	BCAP31	B-cell receptor-associated protein 31 (BCR-associated protein 31) (Bap31) (6C6-AG tumor-associated antigen) (Protein CDM) (p28)		1.21567	0.000617789	0.0017139	Up
Q96JG6	VPS50	Syndetin (Coiled-coil domain-containing protein 132) (EARP/GARPII complex subunit VPS50)		1.21533	1.34523e-05	0.000128761	Up
Q9NPF4	OSGEP	tRNA N6-adenosine threonylcarbamoyltransferase (EC 2.3.1.234) (N6-L-threonylcarbamoyladenine synthase) (t(6)A synthase) (O-sialoglycoprotein endopeptidase) (hOSGEP) (t(6)A37 threonylcarbamoyladenosine biosynthesis protein OSGEP) (tRNA threonylcarbamoyladenosine biosynthesis protein OSGEP)		1.21533	0.0969726	0.119998	None
Q5T1V6	DDX59	Probable ATP-dependent RNA helicase DDX59 (EC 3.6.4.13) (DEAD box protein 59) (Zinc finger HIT domain-containing protein 5)		1.21467	0.0217563	0.0312897	Up
Q9NR46	SH3GLB2	Endophilin-B2 (SH3 domain-containing GRB2-like protein B2)		1.21433	0.0001403	0.000588256	Up
P13861	PRKAR2A	cAMP-dependent protein kinase type II-alpha regulatory subunit		1.21433	0.000113911	0.000518808	Up
O95391	SLU7	Pre-mRNA-splicing factor SLU7 (hSlu7)		1.21433	0.000757263	0.00198292	Up
Q9NRF2	SH2B1	SH2B adapter protein 1 (Pro-rich, PH and SH2 domain-containing signaling mediator) (PSM) (SH2 domain-containing protein 1B)		1.214	0.00658971	0.0110673	Up
Q9BPY3	FAM118B	Protein FAM118B		1.214	2.99011e-05	0.000211909	Up
Q13617	CUL2	Cullin-2 (CUL-2)		1.214	1.02992e-06	3.03605e-05	Up
Q96ME7	ZNF512	Zinc finger protein 512		1.21367	0.00104073	0.00251292	Up
Q14789	GOLGB1	Golgin subfamily B member 1 (372 kDa Golgi complex-associated protein) (GCP372) (Giantin) (Macrogolgin)		1.21333	0.000103257	0.000483106	Up
P49959	MRE11	Double-strand break repair protein MRE11 (EC 3.1.-.-) (Double-strand break repair protein MRE11A) (Meiotic recombination 11 homolog 1) (MRE11 homolog 1) (Meiotic recombination 11 homolog A) (MRE11 homolog A)		1.21333	0.00718472	0.0119249	Up
O43583	DENR	Density-regulated protein (DRP) (Protein DRP1) (Smooth muscle cell-associated protein 3) (SMAP-3)		1.21333	0.000375519	0.00119574	Up
P07195	LDHB	L-lactate dehydrogenase B chain (LDH-B) (EC 1.1.1.27) (LDH heart subunit) (LDH-H) (Renal carcinoma antigen NY-REN-46)		1.213	0.0113672	0.0177393	Up
P60174	TPI1	Triosephosphate isomerase (TIM) (EC 5.3.1.1) (Methylglyoxal synthase) (EC 4.2.3.3) (Triose-phosphate isomerase)		1.21233	0.0219681	0.0315755	Up
Q53LP3	SOWAHC	Ankyrin repeat domain-containing protein SOWAHC (Ankyrin repeat domain-containing protein 57) (Protein sosondowah homolog C)		1.21233	0.0215089	0.030971	Up
Q9UIC8	LCMT1	Leucine carboxyl methyltransferase 1 (EC 2.1.1.233) (Protein-leucine O-methyltransferase) ([Phosphatase 2A protein]-leucine-carboxy methyltransferase 1)		1.21233	0.00243734	0.00493319	Up
O75385	ULK1	Serine/threonine-protein kinase ULK1 (EC 2.7.11.1) (Autophagy-related protein 1 homolog) (ATG1) (hATG1) (Unc-51-like kinase 1)		1.21167	0.0179999	0.0264575	Up
O95202	LETM1	Mitochondrial proton/calcium exchanger protein (Electroneutral mitochondrial K(+)/H(+)exchanger) (KHE) (Leucine zipper-EF-hand-containing transmembrane protein 1)		1.21167	0.000908408	0.00225576	Up
Q9NQG5	RPRD1B	Regulation of nuclear pre-mRNA domain-containing protein 1B (Cell cycle-related and expression-elevated protein in tumor)		1.21167	0.000387166	0.00122713	Up
P47756	CAPZB	F-actin-capping protein subunit beta (CapZ beta)		1.21133	1.32809e-05	0.000128142	Up
Q14114	LRP8	Low-density lipoprotein receptor-related protein 8 (LRP-8) (Apolipoprotein E receptor 2)		1.211	0.00183408	0.00390982	Up
Q9H993	ARMT1	Damage-control phosphatase ARMT1 (EC 3.1.3.-) (Acidic residue methyltransferase 1) (Protein-glutamate O-methyltransferase) (EC 2.1.1.-) (Sugar phosphate phosphatase ARMT1)		1.211	0.000264596	0.000929375	Up
Q12965	MYO1E	Unconventional myosin-Ie (Myosin-Ic) (Unconventional myosin 1E)		1.21033	0.000773793	0.00200652	Up
P67870	CSNK2B	Casein kinase II subunit beta (CK II beta) (Phosvitin) (Protein G5a)		1.21	0.0460509	0.0612101	Up
P55786	NPEPPS	Puromycin-sensitive aminopeptidase (PSA) (EC 3.4.11.14) (Cytosol alanyl aminopeptidase) (AAP-S)		1.20967	0.000205086	0.000786462	Up
Q9HB21	PLEKHA1	Pleckstrin homology domain-containing family A member 1 (PH domain-containing family A member 1) (Tandem PH domain-containing protein 1) (TAPP-1)		1.20967	9.80771e-06	0.000108336	Up
Q86WN1	FCHSD1	F-BAR and double SH3 domains protein 1 (Protein nervous wreck 2) (NWK2)		1.20967	0.000638115	0.00175509	Up
P52306	RAP1GDS1	Rap1 GTPase-GDP dissociation stimulator 1 (Exchange factor smgGDS) (SMG GDS protein) (SMG P21 stimulatory GDP/GTP exchange protein)		1.20967	0.000600147	0.00167657	Up
Q9Y5S2	CDC42BPB	Serine/threonine-protein kinase MRCK beta (EC 2.7.11.1) (CDC42-binding protein kinase beta) (CDC42BP-beta) (DMPK-like beta) (Myotonic dystrophy kinase-related CDC42-binding kinase beta) (MRCK beta) (Myotonic dystrophy protein kinase-like beta)		1.20933	1.16873e-05	0.000118476	Up
Q86YM7	HOMER1	Homer protein homolog 1 (Homer-1)		1.209	0.000758897	0.00198287	Up
P53701	HCCS	Holocytochrome c-type synthase (EC 4.4.1.17) (Cytochrome c-type heme lyase)		1.209	0.00378321	0.00700244	Up
Q06136	KDSR	3-ketodihydrosphingosine reductase (KDS reductase) (EC 1.1.1.102) (3-dehydrosphinganine reductase) (Follicular variant translocation protein 1) (FVT-1) (Short chain dehydrogenase/reductase family 35C member 1)		1.209	0.00109334	0.00260979	Up
Q9UKF6	CPSF3	Cleavage and polyadenylation specificity factor subunit 3 (EC 3.1.27.-) (Cleavage and polyadenylation specificity factor 73 kDa subunit) (CPSF 73 kDa subunit) (mRNA 3'-end-processing endonuclease CPSF-73)		1.20867	0.00129116	0.00296701	Up
Q92734	TFG	Protein TFG (TRK-fused gene protein)		1.20867	4.58207e-05	0.000279402	Up
P49257	LMAN1	Protein ERGIC-53 (ER-Golgi intermediate compartment 53 kDa protein) (Gp58) (Intracellular mannose-specific lectin MR60) (Lectin mannose-binding 1)		1.20833	8.94266e-07	2.80846e-05	Up
Q96PU8	QKI	KH domain-containing RNA-binding protein QKI (Protein quaking) (Hqk) (HqkI)		1.208	0.0009764	0.00238637	Up
P08621	SNRNP70	U1 small nuclear ribonucleoprotein 70 kDa (U1 snRNP 70 kDa) (U1-70K) (snRNP70)		1.208	2.2232e-07	1.25676e-05	Up
Q13188	STK3	Serine/threonine-protein kinase 3 (EC 2.7.11.1) (Mammalian STE20-like protein kinase 2) (MST-2) (STE20-like kinase MST2) (Serine/threonine-protein kinase Krs-1) [Cleaved into: Serine/threonine-protein kinase 3 36kDa subunit (MST2/N); Serine/threonine-protein kinase 3 20kDa subunit (MST2/C)]		1.208	0.00222665	0.00457029	Up
Q8WUH1	CHURC1	Protein Churchill		1.208	0.00115875	0.00273199	Up
Q9BRA0	NAA38	N-alpha-acetyltransferase 38, NatC auxiliary subunit (LSM domain-containing protein 1) (Phosphonoformate immuno-associated protein 2)		1.208	0.00109868	0.00261473	Up
Q96TC7	RMDN3	Regulator of microtubule dynamics protein 3 (RMD-3) (hRMD-3) (Cerebral protein 10) (Protein FAM82A2) (Protein FAM82C) (Protein tyrosine phosphatase-interacting protein 51) (TCPTP-interacting protein 51)		1.208	0.000931451	0.00230109	Up
Q7Z7A4	PXK	PX domain-containing protein kinase-like protein (Modulator of Na,K-ATPase) (MONaKA)		1.20767	0.0132629	0.0202248	Up
P51149	RAB7A	Ras-related protein Rab-7a (EC 3.6.5.2)		1.20767	1.45232e-05	0.000133942	Up
Q9UI09	NDUFA12	NADH dehydrogenase [ubiquinone] 1 alpha subcomplex subunit 12 (13 kDa differentiation-associated protein) (Complex I-B17.2) (CI-B17.2) (CIB17.2) (NADH-ubiquinone oxidoreductase subunit B17.2)		1.20733	0.000222371	0.000821919	Up
Q06330	RBPJ	Recombining binding protein suppressor of hairless (CBF-1) (J kappa-recombination signal-binding protein) (RBP-J kappa) (RBP-J) (RBP-JK) (Renal carcinoma antigen NY-REN-30)		1.20733	0.000172639	0.000686697	Up
Q86U44	METTL3	N6-adenosine-methyltransferase catalytic subunit (EC 2.1.1.348) (Methyltransferase-like protein 3) (hMETTL3) (N6-adenosine-methyltransferase 70 kDa subunit) (MT-A70)		1.207	4.39316e-05	0.000272728	Up
Q9H2J4	PDCL3	Phosducin-like protein 3 (HTPHLP) (PhPL3) (Viral IAP-associated factor 1) (VIAF-1)		1.20667	9.70535e-05	0.000463561	Up
Q8IW41	MAPKAPK5	MAP kinase-activated protein kinase 5 (MAPK-activated protein kinase 5) (MAPKAP kinase 5) (MAPKAP-K5) (MAPKAPK-5) (MK-5) (MK5) (EC 2.7.11.1) (p38-regulated/activated protein kinase) (PRAK)		1.20633	0.00646441	0.010895	Up
Q8IXI2	RHOT1	Mitochondrial Rho GTPase 1 (MIRO-1) (hMiro-1) (EC 3.6.5.-) (Rac-GTP-binding protein-like protein) (Ras homolog gene family member T1)		1.206	3.43373e-05	0.000233698	Up
Q96SW2	CRBN	Protein cereblon		1.20567	0.00198653	0.00415735	Up
Q15555	MAPRE2	Microtubule-associated protein RP/EB family member 2 (APC-binding protein EB2) (End-binding protein 2) (EB2)		1.20567	0.00107355	0.00257277	Up
Q96B23	ARK2N	Protein ARK2N (ARKadia (RNF111) N-terminal like PKA signaling regulator protein 2N) (ARKadia-like protein 1)		1.20567	0.000330291	0.00109226	Up
O60671	RAD1	Cell cycle checkpoint protein RAD1 (hRAD1) (EC 3.1.11.2) (DNA repair exonuclease rad1 homolog) (Rad1-like DNA damage checkpoint protein)		1.20533	0.00238501	0.00484156	Up
O60231	DHX16	Pre-mRNA-splicing factor ATP-dependent RNA helicase DHX16 (EC 3.6.4.13) (ATP-dependent RNA helicase #3) (DEAH-box protein 16)		1.205	0.000381712	0.00121225	Up
Q9Y4P8	WIPI2	WD repeat domain phosphoinositide-interacting protein 2 (WIPI-2) (WIPI49-like protein 2)		1.20467	0.010241	0.0161922	Up
Q05209	PTPN12	Tyrosine-protein phosphatase non-receptor type 12 (EC 3.1.3.48) (PTP-PEST) (Protein-tyrosine phosphatase G1) (PTPG1)		1.20433	0.00058106	0.00163753	Up
Q9NTK5	OLA1	Obg-like ATPase 1 (DNA damage-regulated overexpressed in cancer 45) (DOC45) (GTP-binding protein 9)		1.20433	0.000826052	0.00209788	Up
O15085	ARHGEF11	Rho guanine nucleotide exchange factor 11 (PDZ-RhoGEF)		1.20367	4.40718e-05	0.000273245	Up
O94953	KDM4B	Lysine-specific demethylase 4B (EC 1.14.11.66) (JmjC domain-containing histone demethylation protein 3B) (Jumonji domain-containing protein 2B) ([histone H3]-trimethyl-L-lysine(9) demethylase 4B)		1.20367	0.0864429	0.10842	None
P34932	HSPA4	Heat shock 70 kDa protein 4 (HSP70RY) (Heat shock 70-related protein APG-2)		1.20333	4.59221e-05	0.000279665	Up
P36543	ATP6V1E1	V-type proton ATPase subunit E 1 (V-ATPase subunit E 1) (V-ATPase 31 kDa subunit) (p31) (Vacuolar proton pump subunit E 1)		1.20333	6.64295e-05	0.00035704	Up
Q13596	SNX1	Sorting nexin-1		1.203	0.000710704	0.0018993	Up
P56211	ARPP19	cAMP-regulated phosphoprotein 19 (ARPP-19)		1.20267	0.00285307	0.00558638	Up
Q14012	CAMK1	Calcium/calmodulin-dependent protein kinase type 1 (EC 2.7.11.17) (CaM kinase I) (CaM-KI) (CaM kinase I alpha) (CaMKI-alpha)		1.20267	0.0880055	0.11015	None
Q15654	TRIP6	Thyroid receptor-interacting protein 6 (TR-interacting protein 6) (TRIP-6) (Opa-interacting protein 1) (OIP-1) (Zyxin-related protein 1) (ZRP-1)		1.20267	0.00101417	0.0024562	Up
Q9BQK8	LPIN3	Phosphatidate phosphatase LPIN3 (EC 3.1.3.4) (Lipin-3) (Lipin-3-like)		1.20267	0.000606151	0.0016904	Up
P09234	SNRPC	U1 small nuclear ribonucleoprotein C (U1 snRNP C) (U1-C) (U1C)		1.20167	0.000138781	0.000583925	Up
P41732	TSPAN7	Tetraspanin-7 (Tspan-7) (Cell surface glycoprotein A15) (Membrane component chromosome X surface marker 1) (T-cell acute lymphoblastic leukemia-associated antigen 1) (TALLA-1) (Transmembrane 4 superfamily member 2) (CD antigen CD231)		1.201	0.00116018	0.00273401	Up
P51003	PAPOLA	Poly(A) polymerase alpha (PAP-alpha) (EC 2.7.7.19) (Polynucleotide adenylyltransferase alpha)		1.201	0.000246015	0.000883484	Up
Q5T9A4	ATAD3B	ATPase family AAA domain-containing protein 3B (AAA-TOB3)		1.2	9.38776e-05	0.000451986	Up
P0CG39	POTEJ	POTE ankyrin domain family member J		1.19967	0.00801292	0.0130693	Up
P26639	TARS1	Threonine--tRNA ligase 1, cytoplasmic (EC 6.1.1.3) (Threonyl-tRNA synthetase) (ThrRS) (Threonyl-tRNA synthetase 1)		1.19967	0.000623846	0.00172275	Up
O14737	PDCD5	Programmed cell death protein 5 (TF-1 cell apoptosis-related protein 19) (Protein TFAR19)		1.19967	6.25413e-05	0.000343441	Up
Q9Y3B3	TMED7	Transmembrane emp24 domain-containing protein 7 (p24 family protein gamma-3) (p24gamma3) (p27)		1.199	0.00290737	0.00567422	Up
Q86TB9	PATL1	Protein PAT1 homolog 1 (PAT1-like protein 1) (Protein PAT1 homolog b) (Pat1b) (hPat1b)		1.199	0.00163227	0.00356178	Up
Q86UP2	KTN1	Kinectin (CG-1 antigen) (Kinesin receptor)		1.19867	0.00110202	0.00262009	Up
Q9Y5X1	SNX9	Sorting nexin-9 (SH3 and PX domain-containing protein 1) (Protein SDP1) (SH3 and PX domain-containing protein 3A)		1.19867	0.000548555	0.00157927	Up
Q32NB8	PGS1	CDP-diacylglycerol--glycerol-3-phosphate 3-phosphatidyltransferase, mitochondrial (EC 2.7.8.5) (Phosphatidylglycerophosphate synthase 1) (PGP synthase 1)		1.19867	0.0821254	0.103518	None
Q96EV2	RBM33	RNA-binding protein 33 (Proline-rich protein 8) (RNA-binding motif protein 33)		1.19833	0.0149994	0.0225015	Up
A0FGR8	ESYT2	Extended synaptotagmin-2 (E-Syt2) (Chr2Syt)		1.198	0.00195297	0.0041068	Up
Q9NQC3	RTN4	Reticulon-4 (Foocen) (Neurite outgrowth inhibitor) (Nogo protein) (Neuroendocrine-specific protein) (NSP) (Neuroendocrine-specific protein C homolog) (RTN-x) (Reticulon-5)		1.19767	0.000560306	0.00159779	Up
Q9NX07	TRNAU1AP	tRNA selenocysteine 1-associated protein 1 (SECp43) (tRNA selenocysteine-associated protein 1)		1.19767	0.114269	0.140209	None
Q15477	SKIC2	Superkiller complex protein 2 (Ski2) (EC 3.6.4.13) (Helicase-like protein) (HLP)		1.197	0.000860409	0.00216567	Up
P27824	CANX	Calnexin (IP90) (Major histocompatibility complex class I antigen-binding protein p88) (p90)		1.197	0.000181341	0.000712465	Up
P09972	ALDOC	Fructose-bisphosphate aldolase C (EC 4.1.2.13) (Brain-type aldolase)		1.197	5.74445e-05	0.000321703	Up
Q96GX9	APIP	Methylthioribulose-1-phosphate dehydratase (MTRu-1-P dehydratase) (EC 4.2.1.109) (APAF1-interacting protein) (hAPIP)		1.197	0.0513541	0.0676416	None
Q96PZ0	PUS7	Pseudouridylate synthase 7 homolog (EC 5.4.99.-)		1.19667	0.000706612	0.00189363	Up
P19367	HK1	Hexokinase-1 (EC 2.7.1.1) (Brain form hexokinase) (Hexokinase type I) (HK I) (Hexokinase-A)		1.19667	0.000170828	0.000682886	Up
Q9UMX0	UBQLN1	Ubiquilin-1 (Protein linking IAP with cytoskeleton 1) (PLIC-1) (hPLIC-1)		1.19667	0.00246498	0.00497866	Up
Q14247	CTTN	Src substrate cortactin (Amplaxin) (Oncogene EMS1)		1.19633	0.00012425	0.000549237	Up
Q13541	EIF4EBP1	Eukaryotic translation initiation factor 4E-binding protein 1 (4E-BP1) (eIF4E-binding protein 1) (Phosphorylated heat- and acid-stable protein regulated by insulin 1) (PHAS-I)		1.196	2.80645e-06	5.28822e-05	Up
Q9H3S7	PTPN23	Tyrosine-protein phosphatase non-receptor type 23 (EC 3.1.3.48) (His domain-containing protein tyrosine phosphatase) (HD-PTP) (Protein tyrosine phosphatase TD14) (PTP-TD14)		1.19567	0.00405099	0.00740396	Up
Q9BRR8	GPATCH1	G patch domain-containing protein 1 (Evolutionarily conserved G-patch domain-containing protein)		1.19567	0.000431531	0.00131986	Up
Q9Y3C6	PPIL1	Peptidyl-prolyl cis-trans isomerase-like 1 (PPIase) (EC 5.2.1.8) (Rotamase PPIL1)		1.19567	1.30665e-05	0.000127352	Up
O60524	NEMF	Ribosome quality control complex subunit NEMF (Antigen NY-CO-1) (Nuclear export mediator factor) (Serologically defined colon cancer antigen 1)		1.19533	0.0240059	0.0341469	Up
Q9Y4C1	KDM3A	Lysine-specific demethylase 3A (EC 1.14.11.65) (JmjC domain-containing histone demethylation protein 2A) (Jumonji domain-containing protein 1A) ([histone H3]-dimethyl-L-lysine(9) demethylase 3A)		1.19533	0.206518	0.240562	None
O00217	NDUFS8	NADH dehydrogenase [ubiquinone] iron-sulfur protein 8, mitochondrial (EC 7.1.1.2) (Complex I-23kD) (CI-23kD) (NADH-ubiquinone oxidoreductase 23 kDa subunit) (TYKY subunit)		1.195	0.0010622	0.00255448	Up
P15336	ATF2	Cyclic AMP-dependent transcription factor ATF-2 (cAMP-dependent transcription factor ATF-2) (Activating transcription factor 2) (Cyclic AMP-responsive element-binding protein 2) (CREB-2) (cAMP-responsive element-binding protein 2) (HB16) (cAMP response element-binding protein CRE-BP1)		1.19433	0.000574911	0.00162784	Up
P63165	SUMO1	Small ubiquitin-related modifier 1 (SUMO-1) (GAP-modifying protein 1) (GMP1) (SMT3 homolog 3) (Sentrin) (Ubiquitin-homology domain protein PIC1) (Ubiquitin-like protein SMT3C) (Smt3C) (Ubiquitin-like protein UBL1)		1.194	0.00792524	0.0129571	Up
Q8N0X7	SPART	Spartin (Spastic paraplegia 20 protein) (Trans-activated by hepatitis C virus core protein 1)		1.19367	1.47476e-05	0.000134975	Up
Q9Y2T2	AP3M1	AP-3 complex subunit mu-1 (AP-3 adaptor complex mu3A subunit) (Adaptor-related protein complex 3 subunit mu-1) (Mu-adaptin 3A) (Mu3A-adaptin)		1.19367	0.00414036	0.00753291	Up
Q5PRF9	SAMD4B	Protein Smaug homolog 2 (Smaug 2) (hSmaug2) (Sterile alpha motif domain-containing protein 4B) (SAM domain-containing protein 4B)		1.19333	0.00197431	0.00414079	Up
Q5T5U3	ARHGAP21	Rho GTPase-activating protein 21 (Rho GTPase-activating protein 10) (Rho-type GTPase-activating protein 21)		1.19333	2.41189e-05	0.00018662	Up
Q8TDY2	RB1CC1	RB1-inducible coiled-coil protein 1 (FAK family kinase-interacting protein of 200 kDa) (FIP200)		1.193	0.0142624	0.021537	Up
Q08752	PPID	Peptidyl-prolyl cis-trans isomerase D (PPIase D) (EC 5.2.1.8) (40 kDa peptidyl-prolyl cis-trans isomerase) (Cyclophilin-40) (CYP-40) (Cyclophilin-related protein) (Rotamase D)		1.193	0.000180323	0.000709045	Up
O43768	ENSA	Alpha-endosulfine (ARPP-19e)		1.193	0.00413076	0.00751829	Up
Q96FV2	SCRN2	Secernin-2		1.19267	0.0115946	0.0180414	Up
Q9NY33	DPP3	Dipeptidyl peptidase 3 (EC 3.4.14.4) (Dipeptidyl aminopeptidase III) (Dipeptidyl arylamidase III) (Dipeptidyl peptidase III) (DPP III) (Enkephalinase B)		1.19267	0.000124141	0.000549263	Up
Q04656	ATP7A	Copper-transporting ATPase 1 (EC 7.2.2.8) (Copper pump 1) (Menkes disease-associated protein)		1.19267	8.89447e-05	0.000435213	Up
Q96BY7	ATG2B	Autophagy-related protein 2 homolog B		1.19233	0.00175193	0.00377152	Up
Q9Y2U5	MAP3K2	Mitogen-activated protein kinase kinase kinase 2 (EC 2.7.11.25) (MAPK/ERK kinase kinase 2) (MEK kinase 2) (MEKK 2)		1.192	0.00164713	0.00358607	Up
Q9H1A3	METTL9	Protein-L-histidine N-pros-methyltransferase (EC 2.1.1.-) (DORA reverse strand protein) (DREV) (DREV1) (Methyltransferase-like protein 9) (hMETTL9)		1.192	0.000539668	0.00156117	Up
O95816	BAG2	BAG family molecular chaperone regulator 2 (BAG-2) (Bcl-2-associated athanogene 2)		1.192	0.0121377	0.0187408	Up
P23193	TCEA1	Transcription elongation factor A protein 1 (Transcription elongation factor S-II protein 1) (Transcription elongation factor TFIIS.o)		1.192	0.00221223	0.00454263	Up
Q75N03	CBLL1	E3 ubiquitin-protein ligase Hakai (EC 2.3.2.27) (Casitas B-lineage lymphoma-transforming sequence-like protein 1) (c-Cbl-like protein 1) (RING finger protein 188) (RING-type E3 ubiquitin transferase Hakai)		1.19167	0.0129205	0.0198349	Up
Q96EK6	GNPNAT1	Glucosamine 6-phosphate N-acetyltransferase (EC 2.3.1.4) (Phosphoglucosamine acetylase) (Phosphoglucosamine transacetylase)		1.19133	0.00782278	0.0128201	Up
Q15018	ABRAXAS2	BRISC complex subunit Abraxas 2 (Abraxas brother protein 1) (Protein FAM175B)		1.19133	0.00253849	0.00508228	Up
Q9H2H8	PPIL3	Peptidyl-prolyl cis-trans isomerase-like 3 (PPIase) (EC 5.2.1.8) (Cyclophilin J) (CyPJ) (Cyclophilin-like protein PPIL3) (Rotamase PPIL3)		1.191	0.00201064	0.00419685	Up
Q96A49	SYAP1	Synapse-associated protein 1 (BSD domain-containing signal transducer and Akt interactor protein) (BSTA)		1.191	7.28034e-06	8.702e-05	Up
Q9Y5B8	NME7	Nucleoside diphosphate kinase 7 (NDK 7) (NDP kinase 7) (EC 2.7.4.6) (nm23-H7)		1.19067	0.0492797	0.0650877	Up
P02538	KRT6A	Keratin, type II cytoskeletal 6A (Cytokeratin-6A) (CK-6A) (Cytokeratin-6D) (CK-6D) (Keratin-6A) (K6A) (Type-II keratin Kb6) (allergen Hom s 5)		1.19067	0.677164	0.707034	None
Q8N5M4	TTC9C	Tetratricopeptide repeat protein 9C (TPR repeat protein 9C)		1.19	6.03725e-06	7.71515e-05	Up
Q12857	NFIA	Nuclear factor 1 A-type (NF1-A) (Nuclear factor 1/A) (CCAAT-box-binding transcription factor) (CTF) (Nuclear factor I/A) (NF-I/A) (NFI-A) (TGGCA-binding protein)		1.18967	0.00977344	0.0155501	Up
O75037	KIF21B	Kinesin-like protein KIF21B		1.18967	0.00322964	0.006163	Up
Q93034	CUL5	Cullin-5 (CUL-5) (Vasopressin-activated calcium-mobilizing receptor 1) (VACM-1)		1.18967	7.81926e-05	0.000400123	Up
Q9UGP8	SEC63	Translocation protein SEC63 homolog		1.18933	0.000223742	0.000826348	Up
Q14689	DIP2A	Disco-interacting protein 2 homolog A (DIP2 homolog A) (EC 6.2.1.1)		1.189	0.0260709	0.0367362	Up
Q9GZT9	EGLN1	Egl nine homolog 1 (EC 1.14.11.29) (Hypoxia-inducible factor prolyl hydroxylase 2) (HIF-PH2) (HIF-prolyl hydroxylase 2) (HPH-2) (Prolyl hydroxylase domain-containing protein 2) (PHD2) (SM-20)		1.189	0.000427777	0.0013134	Up
Q9Y265	RUVBL1	RuvB-like 1 (EC 3.6.4.12) (49 kDa TATA box-binding protein-interacting protein) (49 kDa TBP-interacting protein) (54 kDa erythrocyte cytosolic protein) (ECP-54) (INO80 complex subunit H) (Nuclear matrix protein 238) (NMP 238) (Pontin 52) (TIP49a) (TIP60-associated protein 54-alpha) (TAP54-alpha)		1.18867	0.000115916	0.00052545	Up
Q5T1M5	FKBP15	FK506-binding protein 15 (FKBP-15) (133 kDa FK506-binding protein) (133 kDa FKBP) (FKBP-133) (WASP- and FKBP-like protein) (WAFL)		1.18833	0.00182942	0.00390336	Up
Q9UI26	IPO11	Importin-11 (Imp11) (Ran-binding protein 11) (RanBP11)		1.188	0.00777895	0.0127613	Up
Q9NUP9	LIN7C	Protein lin-7 homolog C (Lin-7C) (Mammalian lin-seven protein 3) (MALS-3) (Vertebrate lin-7 homolog 3) (Veli-3)		1.188	0.000745047	0.00196269	Up
P46976	GYG1	Glycogenin-1 (GN-1) (GN1) (EC 2.4.1.186)		1.18767	0.000596218	0.00166948	Up
P0C0S5	H2AZ1	Histone H2A.Z (H2A/z)		1.18733	0.00622252	0.0105614	Up
Q86X83	COMMD2	COMM domain-containing protein 2		1.18733	0.00453806	0.0081485	Up
Q8TCS8	PNPT1	Polyribonucleotide nucleotidyltransferase 1, mitochondrial (EC 2.7.7.8) (3'-5' RNA exonuclease OLD35) (PNPase old-35) (Polynucleotide phosphorylase 1) (PNPase 1) (Polynucleotide phosphorylase-like protein)		1.18733	0.00125779	0.00290702	Up
P58546	MTPN	Myotrophin (Protein V-1)		1.187	0.00688955	0.0115025	Up
Q14C86	GAPVD1	GTPase-activating protein and VPS9 domain-containing protein 1 (GAPex-5) (Rab5-activating protein 6)		1.187	0.00350683	0.00659503	Up
Q08289	CACNB2	Voltage-dependent L-type calcium channel subunit beta-2 (CAB2) (Calcium channel voltage-dependent subunit beta 2) (Lambert-Eaton myasthenic syndrome antigen B) (MYSB)		1.187	0.00147796	0.00329234	Up
Q9NVI7	ATAD3A	ATPase family AAA domain-containing protein 3A		1.18633	0.00682747	0.0114068	Up
Q9NQY0	BIN3	Bridging integrator 3		1.18633	0.0058689	0.0100895	Up
P63104	YWHAZ	14-3-3 protein zeta/delta (Protein kinase C inhibitor protein 1) (KCIP-1)		1.186	0.00996747	0.0158013	Up
Q9BZF2	OSBPL7	Oxysterol-binding protein-related protein 7 (ORP-7) (OSBP-related protein 7)		1.18567	0.00220342	0.00453036	Up
P16383	GCFC2	Intron Large complex component GCFC2 (GC-rich sequence DNA-binding factor) (GC-rich sequence DNA-binding factor 2) (Transcription factor 9) (TCF-9)		1.18533	0.0227871	0.0326549	Up
Q9P2R3	ANKFY1	Rabankyrin-5 (Rank-5) (Ankyrin repeat and FYVE domain-containing protein 1) (Ankyrin repeats hooked to a zinc finger motif)		1.18533	0.00377125	0.00698299	Up
Q9NSE4	IARS2	Isoleucine--tRNA ligase, mitochondrial (EC 6.1.1.5) (Isoleucyl-tRNA synthetase) (IleRS)		1.18467	0.012287	0.0189349	Up
O14907	TAX1BP3	Tax1-binding protein 3 (Glutaminase-interacting protein 3) (Tax interaction protein 1) (TIP-1) (Tax-interacting protein 1)		1.18467	0.00622028	0.0105613	Up
Q8ND04	SMG8	Nonsense-mediated mRNA decay factor SMG8 (Amplified in breast cancer gene 2 protein) (Protein smg-8 homolog)		1.18433	0.044147	0.0590223	Up
P29144	TPP2	Tripeptidyl-peptidase 2 (TPP-2) (EC 3.4.14.10) (Tripeptidyl aminopeptidase) (Tripeptidyl-peptidase II) (TPP-II)		1.184	0.000130418	0.000562028	Up
Q9Y2P8	RCL1	RNA 3'-terminal phosphate cyclase-like protein		1.184	0.000217483	0.00081197	Up
Q9UKV8	AGO2	Protein argonaute-2 (Argonaute2) (hAgo2) (EC 3.1.26.n2) (Argonaute RISC catalytic component 2) (Eukaryotic translation initiation factor 2C 2) (eIF-2C 2) (eIF2C 2) (PAZ Piwi domain protein) (PPD) (Protein slicer)		1.184	7.52549e-05	0.000390075	Up
Q96G74	OTUD5	OTU domain-containing protein 5 (EC 3.4.19.12) (Deubiquitinating enzyme A) (DUBA)		1.18333	0.00655138	0.0110145	Up
Q5VV42	CDKAL1	Threonylcarbamoyladenosine tRNA methylthiotransferase (EC 2.8.4.5) (CDK5 regulatory subunit-associated protein 1-like 1) (tRNA-t(6)A37 methylthiotransferase)		1.18333	0.00100316	0.00243567	Up
P21281	ATP6V1B2	V-type proton ATPase subunit B, brain isoform (V-ATPase subunit B 2) (Endomembrane proton pump 58 kDa subunit) (HO57) (Vacuolar proton pump subunit B 2)		1.18333	4.88029e-05	0.00029022	Up
P49792	RANBP2	E3 SUMO-protein ligase RanBP2 (EC 2.3.2.-) (358 kDa nucleoporin) (Nuclear pore complex protein Nup358) (Nucleoporin Nup358) (Ran-binding protein 2) (RanBP2) (p270)		1.183	0.000169128	0.000678347	Up
Q9BTL3	RAMAC	RNA guanine-N7 methyltransferase activating subunit (Protein FAM103A1) (RNA guanine-7 methyltransferase activating subunit) (RNMT-activating mRNA cap methyltransferase subunit) (RNMT-activating mini protein) (RAM)		1.183	3.15246e-06	5.61021e-05	Up
Q9NR28	DIABLO	Diablo IAP-binding mitochondrial protein (Diablo homolog, mitochondrial) (Direct IAP-binding protein with low pI) (Second mitochondria-derived activator of caspase) (Smac) [Cleaved into: Diablo IAP-binding mitochondrial protein, cleaved form]		1.18233	0.0248506	0.0352441	Up
Q92974	ARHGEF2	Rho guanine nucleotide exchange factor 2 (Guanine nucleotide exchange factor H1) (GEF-H1) (Microtubule-regulated Rho-GEF) (Proliferating cell nucleolar antigen p40)		1.18233	8.37567e-05	0.000420534	Up
Q15652	JMJD1C	Probable JmjC domain-containing histone demethylation protein 2C (EC 1.14.11.-) (Jumonji domain-containing protein 1C) (Thyroid receptor-interacting protein 8) (TR-interacting protein 8) (TRIP-8)		1.18167	0.000157659	0.000644723	Up
Q9NVH1	DNAJC11	DnaJ homolog subfamily C member 11		1.18167	5.84744e-05	0.000325573	Up
O95470	SGPL1	Sphingosine-1-phosphate lyase 1 (S1PL) (SP-lyase 1) (SPL 1) (hSPL) (EC 4.1.2.27) (Sphingosine-1-phosphate aldolase)		1.18133	6.16523e-06	7.83702e-05	Up
Q15005	SPCS2	Signal peptidase complex subunit 2 (Microsomal signal peptidase 25 kDa subunit) (SPase 25 kDa subunit)		1.18133	0.000342339	0.00111749	Up
P51148	RAB5C	Ras-related protein Rab-5C (EC 3.6.5.2) (L1880) (RAB5L)		1.18133	2.66413e-05	0.00019816	Up
O60936	NOL3	Nucleolar protein 3 (Apoptosis repressor with CARD) (Muscle-enriched cytoplasmic protein) (Myp) (Nucleolar protein of 30 kDa) (Nop30)		1.18133	0.0524736	0.0689461	None
Q9P035	HACD3	Very-long-chain (3R)-3-hydroxyacyl-CoA dehydratase 3 (EC 4.2.1.134) (3-hydroxyacyl-CoA dehydratase 3) (HACD3) (Butyrate-induced protein 1) (B-ind1) (hB-ind1) (Protein-tyrosine phosphatase-like A domain-containing protein 1)		1.181	0.00227101	0.0046435	Up
Q9BZ95	NSD3	Histone-lysine N-methyltransferase NSD3 (EC 2.1.1.370) (EC 2.1.1.371) (Nuclear SET domain-containing protein 3) (Protein whistle) (WHSC1-like 1 isoform 9 with methyltransferase activity to lysine) (Wolf-Hirschhorn syndrome candidate 1-like protein 1) (WHSC1-like protein 1)		1.181	0.00172714	0.00372315	Up
O43681	GET3	ATPase GET3 (EC 3.6.-.-) (Arsenical pump-driving ATPase) (Arsenite-stimulated ATPase) (Guided entry of tail-anchored proteins factor 3, ATPase) (Transmembrane domain recognition complex 40 kDa ATPase subunit) (hARSA-I) (hASNA-I)		1.181	0.000256575	0.000911866	Up
Q9Y3D0	CIAO2B	Cytosolic iron-sulfur assembly component 2B (MSS19-interacting protein of 18 kDa) (Mitotic spindle-associated MMXD complex subunit MIP18) (Protein FAM96B)		1.18067	0.00391476	0.00720981	Up
Q15293	RCN1	Reticulocalbin-1		1.18067	0.000317795	0.0010619	Up
Q9P0L0	VAPA	Vesicle-associated membrane protein-associated protein A (VAMP-A) (VAMP-associated protein A) (VAP-A) (33 kDa VAMP-associated protein) (VAP-33)		1.18067	0.00448158	0.00806215	Up
Q9NX63	CHCHD3	MICOS complex subunit MIC19 (Coiled-coil-helix-coiled-coil-helix domain-containing protein 3)		1.18067	0.000775972	0.00200891	Up
Q9NZD8	SPG21	Maspardin (Acid cluster protein 33) (Spastic paraplegia 21 autosomal recessive Mast syndrome protein) (Spastic paraplegia 21 protein)		1.18067	0.000171075	0.000682169	Up
Q68CP4	HGSNAT	Heparan-alpha-glucosaminide N-acetyltransferase (EC 2.3.1.78) (Transmembrane protein 76)		1.18033	0.000255164	0.000907522	Up
P46109	CRKL	Crk-like protein		1.18033	0.000328702	0.00109	Up
Q16526	CRY1	Cryptochrome-1		1.18033	0.0855871	0.107487	None
Q9NPJ6	MED4	Mediator of RNA polymerase II transcription subunit 4 (Activator-recruited cofactor 36 kDa component) (ARC36) (Mediator complex subunit 4) (TRAP/SMCC/PC2 subunit p36 subunit) (Vitamin D3 receptor-interacting protein complex 36 kDa component) (DRIP36)		1.17967	0.00301333	0.00583833	Up
Q9H6U8	ALG9	Alpha-1,2-mannosyltransferase ALG9 (EC 2.4.1.259) (EC 2.4.1.261) (Asparagine-linked glycosylation protein 9 homolog) (Disrupted in bipolar disorder protein 1) (Dol-P-Man:Man(6)GlcNAc(2)-PP-Dol alpha-1,2-mannosyltransferase) (Dol-P-Man:Man(8)GlcNAc(2)-PP-Dol alpha-1,2-mannosyltransferase)		1.17967	0.000330855	0.00109337	Up
Q99501	GAS2L1	GAS2-like protein 1 (GAS2-related protein on chromosome 22) (Growth arrest-specific protein 2-like 1)		1.17933	0.0210356	0.0303531	Up
P49116	NR2C2	Nuclear receptor subfamily 2 group C member 2 (Orphan nuclear receptor TAK1) (Orphan nuclear receptor TR4) (Testicular receptor 4)		1.17867	0.0735088	0.0936647	None
Q9UNS2	COPS3	COP9 signalosome complex subunit 3 (SGN3) (Signalosome subunit 3) (JAB1-containing signalosome subunit 3)		1.17833	0.00994401	0.0157693	Up
Q9UI15	TAGLN3	Transgelin-3 (Neuronal protein 22) (NP22) (Neuronal protein NP25)		1.17833	0.00810338	0.0132078	Up
Q9BY44	EIF2A	Eukaryotic translation initiation factor 2A (eIF-2A) (65 kDa eukaryotic translation initiation factor 2A) [Cleaved into: Eukaryotic translation initiation factor 2A, N-terminally processed]		1.178	0.000339182	0.00111171	Up
Q9NTJ5	SACM1L	Phosphatidylinositol-3-phosphatase SAC1 (EC 3.1.3.64) (Phosphatidylinositol-4-phosphate phosphatase) (Suppressor of actin mutations 1-like protein)		1.17733	0.00332655	0.00631033	Up
Q12931	TRAP1	Heat shock protein 75 kDa, mitochondrial (HSP 75) (TNFR-associated protein 1) (Tumor necrosis factor type 1 receptor-associated protein) (TRAP-1)		1.17733	0.00106071	0.00255219	Up
Q12959	DLG1	Disks large homolog 1 (Synapse-associated protein 97) (SAP-97) (SAP97) (hDlg)		1.17733	0.000219496	0.000816948	Up
Q9NW13	RBM28	RNA-binding protein 28 (RNA-binding motif protein 28)		1.177	0.000161381	0.000654376	Up
Q13393	PLD1	Phospholipase D1 (PLD 1) (hPLD1) (EC 3.1.4.4) (Choline phosphatase 1) (Phosphatidylcholine-hydrolyzing phospholipase D1)		1.177	7.09748e-05	0.000374763	Up
O95182	NDUFA7	NADH dehydrogenase [ubiquinone] 1 alpha subcomplex subunit 7 (Complex I-B14.5a) (CI-B14.5a) (NADH-ubiquinone oxidoreductase subunit B14.5a)		1.177	0.00195169	0.00410589	Up
P07093	SERPINE2	Glia-derived nexin (GDN) (Peptidase inhibitor 7) (PI-7) (Protease nexin 1) (PN-1) (Protease nexin I) (Serpin E2)		1.177	5.58857e-06	7.50085e-05	Up
Q92572	AP3S1	AP-3 complex subunit sigma-1 (AP-3 complex subunit sigma-3A) (Adaptor-related protein complex 3 subunit sigma-1) (Clathrin-associated/assembly/adaptor protein, small 3) (Sigma-3A-adaptin) (Sigma3A-adaptin) (Sigma-adaptin 3a)		1.17667	0.00901014	0.0144989	Up
P13804	ETFA	Electron transfer flavoprotein subunit alpha, mitochondrial (Alpha-ETF)		1.17667	0.0279149	0.0391167	Up
Q9UBW8	COPS7A	COP9 signalosome complex subunit 7a (SGN7a) (Signalosome subunit 7a) (Dermal papilla-derived protein 10) (JAB1-containing signalosome subunit 7a)		1.17667	1.04865e-05	0.000111724	Up
Q676U5	ATG16L1	Autophagy-related protein 16-1 (APG16-like 1)		1.17633	0.000341019	0.00111469	Up
Q9Y2Q0	ATP8A1	Phospholipid-transporting ATPase IA (EC 7.6.2.1) (ATPase class I type 8A member 1) (Chromaffin granule ATPase II) (P4-ATPase flippase complex alpha subunit ATP8A1)		1.176	0.000550029	0.00158162	Up
Q96CC6	RHBDF1	Inactive rhomboid protein 1 (iRhom1) (Epidermal growth factor receptor-related protein) (Rhomboid 5 homolog 1) (Rhomboid family member 1) (p100hRho)		1.17567	0.014592	0.0219382	Up
P67936	TPM4	Tropomyosin alpha-4 chain (TM30p1) (Tropomyosin-4)		1.17567	0.00260547	0.00519043	Up
Q5TDH0	DDI2	Protein DDI1 homolog 2 (EC 3.4.23.-)		1.17533	0.00169238	0.0036663	Up
P10599	TXN	Thioredoxin (Trx) (ATL-derived factor) (ADF) (Surface-associated sulphydryl protein) (SASP) (allergen Hom s Trx)		1.175	0.0354462	0.0485101	Up
O75970	MPDZ	Multiple PDZ domain protein (Multi-PDZ domain protein 1)		1.175	0.00415083	0.00754054	Up
P49848	TAF6	Transcription initiation factor TFIID subunit 6 (RNA polymerase II TBP-associated factor subunit E) (Transcription initiation factor TFIID 70 kDa subunit) (TAF(II)70) (TAFII-70) (TAFII70) (Transcription initiation factor TFIID 80 kDa subunit) (TAF(II)80) (TAFII-80) (TAFII80)		1.17467	0.00107376	0.002572	Up
P49815	TSC2	Tuberin (Tuberous sclerosis 2 protein)		1.17433	0.0372662	0.0507551	Up
O95487	SEC24B	Protein transport protein Sec24B (SEC24-related protein B)		1.17433	0.00772895	0.0126923	Up
Q9H425	C1orf198	Uncharacterized protein C1orf198		1.174	0.0121182	0.0187349	Up
P53582	METAP1	Methionine aminopeptidase 1 (MAP 1) (MetAP 1) (EC 3.4.11.18) (Peptidase M 1)		1.174	0.000906557	0.0022535	Up
Q92804	TAF15	TATA-binding protein-associated factor 2N (68 kDa TATA-binding protein-associated factor) (TAF(II)68) (TAFII68) (RNA-binding protein 56)		1.17333	0.00234137	0.00476302	Up
O43776	NARS1	Asparagine--tRNA ligase, cytoplasmic (EC 6.1.1.22) (Asparaginyl-tRNA synthetase) (AsnRS) (Asparaginyl-tRNA synthetase 1)		1.17333	0.00164129	0.0035766	Up
P10412	H1-4	Histone H1.4 (Histone H1b) (Histone H1s-4)		1.17333	0.109266	0.134277	None
Q96LD4	TRIM47	E3 ubiquitin-protein ligase TRIM47 (EC 2.3.2.27) (Gene overexpressed in astrocytoma protein) (RING finger protein 100) (Tripartite motif-containing protein 47)		1.17333	0.00359887	0.00674173	Up
P04075	ALDOA	Fructose-bisphosphate aldolase A (EC 4.1.2.13) (Lung cancer antigen NY-LU-1) (Muscle-type aldolase)		1.173	0.0210333	0.0303589	Up
P49773	HINT1	Adenosine 5'-monophosphoramidase HINT1 (EC 3.9.1.-) (Desumoylating isopeptidase HINT1) (EC 3.4.22.-) (Histidine triad nucleotide-binding protein 1) (Protein kinase C inhibitor 1) (Protein kinase C-interacting protein 1) (PKCI-1)		1.173	3.44888e-05	0.000233736	Up
Q76I76	SSH2	Protein phosphatase Slingshot homolog 2 (EC 3.1.3.16) (EC 3.1.3.48) (SSH-like protein 2) (SSH-2L) (hSSH-2L)		1.17267	0.0168026	0.0249418	Up
Q8NBX0	SCCPDH	Saccharopine dehydrogenase-like oxidoreductase (EC 1.-.-.-)		1.17233	0.00356449	0.00668516	Up
Q9UQ90	SPG7	Paraplegin (EC 3.4.24.-) (Cell matrix adhesion regulator) (Spastic paraplegia 7 protein)		1.17233	3.35428e-05	0.000230247	Up
Q9Y263	PLAA	Phospholipase A-2-activating protein (PLA2P) (PLAP)		1.17233	3.93334e-06	6.11641e-05	Up
Q01518	CAP1	Adenylyl cyclase-associated protein 1 (CAP 1)		1.172	0.000273513	0.000952342	Up
Q9NZM3	ITSN2	Intersectin-2 (SH3 domain-containing protein 1B) (SH3P18) (SH3P18-like WASP-associated protein)		1.172	4.34518e-05	0.000271503	Up
Q9UH99	SUN2	SUN domain-containing protein 2 (Protein unc-84 homolog B) (Rab5-interacting protein) (Rab5IP) (Sad1/unc-84 protein-like 2)		1.17133	0.00570665	0.00985993	Up
Q9NXC5	MIOS	GATOR complex protein MIOS (Missing oocyte meiosis regulator homolog)		1.171	0.00188279	0.004003	Up
P98173	FAM3A	Protein FAM3A (Cytokine-like protein 2-19)		1.171	0.000315646	0.00105914	Up
Q8WVV9	HNRNPLL	Heterogeneous nuclear ribonucleoprotein L-like (hnRNPLL) (Stromal RNA-regulating factor)		1.17067	0.000277782	0.000963714	Up
P48506	GCLC	Glutamate--cysteine ligase catalytic subunit (EC 6.3.2.2) (GCS heavy chain) (Gamma-ECS) (Gamma-glutamylcysteine synthetase)		1.17067	0.000475165	0.00141548	Up
O94885	SASH1	SAM and SH3 domain-containing protein 1 (Proline-glutamate repeat-containing protein)		1.17067	0.000424704	0.00130814	Up
Q8WVD5	RNF141	RING finger protein 141 (Zinc finger protein 230)		1.17033	0.0254027	0.0359	Up
Q9NYB0	TERF2IP	Telomeric repeat-binding factor 2-interacting protein 1 (TERF2-interacting telomeric protein 1) (TRF2-interacting telomeric protein 1) (Dopamine receptor-interacting protein 5) (Repressor/activator protein 1 homolog) (RAP1 homolog) (hRap1)		1.17033	0.000362323	0.00116142	Up
Q8NEU8	APPL2	DCC-interacting protein 13-beta (Dip13-beta) (Adapter protein containing PH domain, PTB domain and leucine zipper motif 2)		1.17	0.244034	0.280724	None
Q6P3S1	DENND1B	DENN domain-containing protein 1B (Connecdenn 2) (Protein FAM31B)		1.16967	0.00556399	0.00965859	Up
Q9Y2A7	NCKAP1	Nck-associated protein 1 (NAP 1) (Membrane-associated protein HEM-2) (p125Nap1)		1.16967	0.000596147	0.00167025	Up
P51970	NDUFA8	NADH dehydrogenase [ubiquinone] 1 alpha subcomplex subunit 8 (Complex I-19kD) (CI-19kD) (Complex I-PGIV) (CI-PGIV) (NADH-ubiquinone oxidoreductase 19 kDa subunit)		1.16933	0.0299523	0.0416679	Up
P48681	NES	Nestin		1.16933	0.0013811	0.00312292	Up
P05165	PCCA	Propionyl-CoA carboxylase alpha chain, mitochondrial (PCCase subunit alpha) (EC 6.4.1.3) (Propanoyl-CoA:carbon dioxide ligase subunit alpha)		1.16933	0.000941463	0.00231986	Up
Q12981	BNIP1	Vesicle transport protein SEC20 (BCL2/adenovirus E1B 19 kDa protein-interacting protein 1) (Transformation-related gene 8 protein) (TRG-8)		1.16933	0.000404717	0.00126031	Up
Q9Y490	TLN1	Talin-1		1.16933	5.26404e-05	0.000304011	Up
Q13423	NNT	NAD(P) transhydrogenase, mitochondrial (EC 7.1.1.1) (Nicotinamide nucleotide transhydrogenase) (Pyridine nucleotide transhydrogenase)		1.169	2.35829e-05	0.000184855	Up
P20674	COX5A	Cytochrome c oxidase subunit 5A, mitochondrial (Cytochrome c oxidase polypeptide Va)		1.16867	0.0396774	0.0537042	Up
Q04837	SSBP1	Single-stranded DNA-binding protein, mitochondrial (Mt-SSB) (MtSSB) (PWP1-interacting protein 17)		1.16867	0.00855064	0.0138616	Up
O75822	EIF3J	Eukaryotic translation initiation factor 3 subunit J (eIF3j) (Eukaryotic translation initiation factor 3 subunit 1) (eIF-3-alpha) (eIF3 p35)		1.16867	0.000166303	0.000669812	Up
Q5T2E6	ARMH3	Armadillo-like helical domain-containing protein 3		1.16867	8.86643e-05	0.000434283	Up
O60733	PLA2G6	85/88 kDa calcium-independent phospholipase A2 (CaI-PLA2) (EC 3.1.1.4) (2-lysophosphatidylcholine acylhydrolase) (EC 3.1.1.5) (Group VI phospholipase A2) (GVI PLA2) (Intracellular membrane-associated calcium-independent phospholipase A2 beta) (iPLA2-beta) (Palmitoyl-CoA hydrolase) (EC 3.1.2.2) (Patatin-like phospholipase domain-containing protein 9) (PNPLA9)		1.16833	0.0138173	0.0209703	Up
Q14CS0	UBXN2B	UBX domain-containing protein 2B (NSFL1 cofactor p37) (p97 cofactor p37)		1.16833	0.00479896	0.00852774	Up
Q96K17	BTF3L4	Transcription factor BTF3 homolog 4 (Basic transcription factor 3-like 4)		1.16833	0.00063478	0.00174692	Up
Q9P0J7	KCMF1	E3 ubiquitin-protein ligase KCMF1 (EC 2.3.2.27) (FGF-induced in gastric cancer) (Potassium channel modulatory factor) (PCMF) (RING-type E3 ubiquitin transferase KCMF1) (ZZ-type zinc finger-containing protein 1)		1.16833	0.000251363	0.00089666	Up
Q99943	AGPAT1	1-acyl-sn-glycerol-3-phosphate acyltransferase alpha (EC 2.3.1.51) (1-acylglycerol-3-phosphate O-acyltransferase 1) (1-AGP acyltransferase 1) (1-AGPAT 1) (Lysophosphatidic acid acyltransferase alpha) (LPAAT-alpha) (Protein G15)		1.168	0.00724597	0.0120183	Up
Q9GZM8	NDEL1	Nuclear distribution protein nudE-like 1 (Protein Nudel) (Mitosin-associated protein 1)		1.168	0.000323204	0.00107474	Up
O14497	ARID1A	AT-rich interactive domain-containing protein 1A (ARID domain-containing protein 1A) (B120) (BRG1-associated factor 250) (BAF250) (BRG1-associated factor 250a) (BAF250A) (Osa homolog 1) (hOSA1) (SWI-like protein) (SWI/SNF complex protein p270) (SWI/SNF-related, matrix-associated, actin-dependent regulator of chromatin subfamily F member 1) (hELD)		1.16733	0.0151191	0.0226597	Up
Q16891	IMMT	MICOS complex subunit MIC60 (Cell proliferation-inducing gene 4/52 protein) (Mitochondrial inner membrane protein) (Mitofilin) (p87/89)		1.16733	0.00285809	0.00559393	Up
Q96LJ7	DHRS1	Dehydrogenase/reductase SDR family member 1 (EC 1.1.1.-) (Short chain dehydrogenase/reductase family 19C member 1) (Protein SDR19C1)		1.167	0.00178561	0.00382517	Up
O00401	WASL	Actin nucleation-promoting factor WASL (Neural Wiskott-Aldrich syndrome protein) (N-WASP)		1.167	6.93772e-08	6.28976e-06	Up
P18615	NELFE	Negative elongation factor E (NELF-E) (RNA-binding protein RD)		1.16667	0.0066239	0.011117	Up
Q9NW82	WDR70	WD repeat-containing protein 70		1.16667	0.00264437	0.00524833	Up
P20073	ANXA7	Annexin A7 (Annexin VII) (Annexin-7) (Synexin)		1.16667	0.000733188	0.0019421	Up
P32780	GTF2H1	General transcription factor IIH subunit 1 (Basic transcription factor 2 62 kDa subunit) (BTF2 p62) (General transcription factor IIH polypeptide 1) (TFIIH basal transcription factor complex p62 subunit)		1.16667	0.000291207	0.00099097	Up
Q9BWE0	REPIN1	Replication initiator 1 (60 kDa origin-specific DNA-binding protein) (60 kDa replication initiation region protein) (ATT-binding protein) (DHFR oribeta-binding protein RIP60) (Zinc finger protein 464)		1.16667	0.0639518	0.0822506	None
P28331	NDUFS1	NADH-ubiquinone oxidoreductase 75 kDa subunit, mitochondrial (EC 7.1.1.2) (Complex I-75kD) (CI-75kD)		1.166	0.00260932	0.00519593	Up
O43143	DHX15	ATP-dependent RNA helicase DHX15 (EC 3.6.4.13) (ATP-dependent RNA helicase #46) (DEAH box protein 15) (Splicing factor Prp43) (hPrp43)		1.166	0.000190725	0.000741452	Up
O95400	CD2BP2	CD2 antigen cytoplasmic tail-binding protein 2 (CD2 cytoplasmic domain-binding protein 2) (CD2 tail-binding protein 2) (U5 snRNP 52K protein) (U5-52K)		1.16567	0.00627489	0.0106352	Up
P62714	PPP2CB	Serine/threonine-protein phosphatase 2A catalytic subunit beta isoform (PP2A-beta) (EC 3.1.3.16)		1.16567	0.00166602	0.00362065	Up
Q96G21	IMP4	U3 small nucleolar ribonucleoprotein protein IMP4 (U3 snoRNP protein IMP4) (Brix domain-containing protein 4)		1.16567	0.000363963	0.00116512	Up
Q96C19	EFHD2	EF-hand domain-containing protein D2 (Swiprosin-1)		1.16533	0.000100544	0.000475037	Up
Q96GD0	PDXP	Chronophin (EC 3.1.3.16) (EC 3.1.3.74) (Pyridoxal phosphate phosphatase) (PLP phosphatase)		1.16533	0.0294425	0.0410419	Up
Q92889	ERCC4	DNA repair endonuclease XPF (EC 3.1.-.-) (DNA excision repair protein ERCC-4) (DNA repair protein complementing XP-F cells) (Xeroderma pigmentosum group F-complementing protein)		1.165	0.000791018	0.00203908	Up
Q96JN8	NEURL4	Neuralized-like protein 4		1.165	0.000221935	0.000820939	Up
Q969U7	PSMG2	Proteasome assembly chaperone 2 (PAC-2) (Hepatocellular carcinoma-susceptibility protein 3) (Tumor necrosis factor superfamily member 5-induced protein 1)		1.165	0.586568	0.622451	None
Q9BTV4	TMEM43	Transmembrane protein 43 (Protein LUMA)		1.16433	2.30633e-06	4.7157e-05	Up
Q9BW62	KATNAL1	Katanin p60 ATPase-containing subunit A-like 1 (Katanin p60 subunit A-like 1) (EC 5.6.1.1) (p60 katanin-like 1)		1.164	0.00146959	0.00327674	Up
Q5U5Q3	MEX3C	RNA-binding E3 ubiquitin-protein ligase MEX3C (EC 2.3.2.27) (RING finger and KH domain-containing protein 2) (RING finger protein 194) (RING-type E3 ubiquitin transferase MEX3C)		1.164	0.141166	0.170171	None
P49354	FNTA	Protein farnesyltransferase/geranylgeranyltransferase type-1 subunit alpha (EC 2.5.1.58) (EC 2.5.1.59) (CAAX farnesyltransferase subunit alpha) (FTase-alpha) (Ras proteins prenyltransferase subunit alpha) (Type I protein geranyl-geranyltransferase subunit alpha) (GGTase-I-alpha)		1.16367	0.0137912	0.0209439	Up
Q13868	EXOSC2	Exosome complex component RRP4 (Exosome component 2) (Ribosomal RNA-processing protein 4)		1.16367	0.0102495	0.0162003	Up
Q99622	C12orf57	Protein C10		1.16367	0.0083781	0.0136095	Up
O14640	DVL1	Segment polarity protein dishevelled homolog DVL-1 (Dishevelled-1) (DSH homolog 1)		1.16333	0.00202159	0.00421421	Up
Q66LE6	PPP2R2D	Serine/threonine-protein phosphatase 2A 55 kDa regulatory subunit B delta isoform (PP2A subunit B isoform B55-delta) (PP2A subunit B isoform PR55-delta) (PP2A subunit B isoform R2-delta) (PP2A subunit B isoform delta)		1.16333	0.00180364	0.00385521	Up
Q8WV44	TRIM41	E3 ubiquitin-protein ligase TRIM41 (EC 2.3.2.27) (RING finger-interacting protein with C kinase) (RINCK) (Tripartite motif-containing protein 41)		1.16333	0.00129547	0.0029755	Up
Q8N5C6	SRBD1	S1 RNA-binding domain-containing protein 1		1.16333	0.000211999	0.000798944	Up
Q9Y484	WDR45	WD repeat domain phosphoinositide-interacting protein 4 (WIPI-4) (WD repeat-containing protein 45)		1.16267	0.00164835	0.00358711	Up
P00390	GSR	Glutathione reductase, mitochondrial (GR) (GRase) (EC 1.8.1.7)		1.16267	0.000867671	0.00217711	Up
Q5T8P6	RBM26	RNA-binding protein 26 (CTCL tumor antigen se70-2) (RNA-binding motif protein 26)		1.16267	7.41329e-05	0.000386763	Up
P08134	RHOC	Rho-related GTP-binding protein RhoC (Rho cDNA clone 9) (h9)		1.16233	0.00275716	0.00543402	Up
P25787	PSMA2	Proteasome subunit alpha type-2 (Macropain subunit C3) (Multicatalytic endopeptidase complex subunit C3) (Proteasome component C3)		1.16233	0.000679754	0.0018422	Up
P06748	NPM1	Nucleophosmin (NPM) (Nucleolar phosphoprotein B23) (Nucleolar protein NO38) (Numatrin)		1.16233	6.46306e-05	0.000352097	Up
Q8N5A5	ZGPAT	Zinc finger CCCH-type with G patch domain-containing protein (G patch domain-containing protein 6) (Zinc finger CCCH domain-containing protein 9) (Zinc finger and G patch domain-containing protein)		1.16233	0.114896	0.140871	None
Q5TF21	SOGA3	Protein SOGA3		1.162	1.69308e-05	0.000148453	Up
Q8IZH2	XRN1	5'-3' exoribonuclease 1 (EC 3.1.13.-) (Strand-exchange protein 1 homolog)		1.16167	0.00633518	0.0107261	Up
Q9Y2X3	NOP58	Nucleolar protein 58 (Nucleolar protein 5)		1.16167	0.000919576	0.00227878	Up
Q9NWT6	HIF1AN	Hypoxia-inducible factor 1-alpha inhibitor (EC 1.14.11.30) (EC 1.14.11.n4) (Factor inhibiting HIF-1) (FIH-1) (Hypoxia-inducible factor asparagine hydroxylase)		1.16133	0.0070124	0.0116752	Up
P46940	IQGAP1	Ras GTPase-activating-like protein IQGAP1 (p195)		1.16133	1.43379e-05	0.000133515	Up
Q7Z4G1	COMMD6	COMM domain-containing protein 6		1.16133	0.0678424	0.086836	None
P28330	ACADL	Long-chain specific acyl-CoA dehydrogenase, mitochondrial (LCAD) (EC 1.3.8.8)		1.161	0.00559365	0.00969606	Up
Q8WW12	PCNP	PEST proteolytic signal-containing nuclear protein (PCNP) (PEST-containing nuclear protein)		1.161	0.0322871	0.0446573	Up
Q14643	ITPR1	Inositol 1,4,5-trisphosphate receptor type 1 (IP3 receptor isoform 1) (IP3R 1) (InsP3R1) (Type 1 inositol 1,4,5-trisphosphate receptor) (Type 1 InsP3 receptor)		1.161	4.85893e-08	5.30617e-06	Up
Q15811	ITSN1	Intersectin-1 (SH3 domain-containing protein 1A) (SH3P17)		1.16067	0.00651768	0.010977	Up
Q96CS3	FAF2	FAS-associated factor 2 (Protein ETEA) (UBX domain-containing protein 3B) (UBX domain-containing protein 8)		1.16067	0.000631198	0.00173806	Up
Q93073	SECISBP2L	Selenocysteine insertion sequence-binding protein 2-like (SECIS-binding protein 2-like)		1.16067	0.00882987	0.014247	Up
Q16186	ADRM1	Proteasomal ubiquitin receptor ADRM1 (110 kDa cell membrane glycoprotein) (Gp110) (Adhesion-regulating molecule 1) (ARM-1) (Proteasome regulatory particle non-ATPase 13) (hRpn13) (Rpn13 homolog)		1.16067	0.00390633	0.00719706	Up
Q9Y3T9	NOC2L	Nucleolar complex protein 2 homolog (Protein NOC2 homolog) (NOC2-like protein) (Novel INHAT repressor)		1.16033	0.00953775	0.0152255	Up
Q86WB0	ZC3HC1	Zinc finger C3HC-type protein 1 (Nuclear-interacting partner of ALK) (hNIPA) (Nuclear-interacting partner of anaplastic lymphoma kinase)		1.16033	0.00742834	0.0122447	Up
Q96RU2	USP28	Ubiquitin carboxyl-terminal hydrolase 28 (EC 3.4.19.12) (Deubiquitinating enzyme 28) (Ubiquitin thioesterase 28) (Ubiquitin-specific-processing protease 28)		1.16033	0.00634683	0.0107344	Up
Q5QJE6	DNTTIP2	Deoxynucleotidyltransferase terminal-interacting protein 2 (Estrogen receptor-binding protein) (LPTS-interacting protein 2) (LPTS-RP2) (Terminal deoxynucleotidyltransferase-interacting factor 2) (TdIF2) (TdT-interacting factor 2)		1.16	0.00274195	0.00541738	Up
Q969T9	WBP2	WW domain-binding protein 2 (WBP-2)		1.16	1.06962e-05	0.000113206	Up
P20585	MSH3	DNA mismatch repair protein Msh3 (hMSH3) (Divergent upstream protein) (DUP) (Mismatch repair protein 1) (MRP1)		1.16	9.15802e-05	0.000444039	Up
Q5SSJ5	HP1BP3	Heterochromatin protein 1-binding protein 3 (Protein HP1-BP74)		1.15967	0.0125938	0.019358	Up
Q14457	BECN1	Beclin-1 (Coiled-coil myosin-like BCL2-interacting protein) (Protein GT197) [Cleaved into: Beclin-1-C 35 kDa; Beclin-1-C 37 kDa]		1.15967	0.00771302	0.0126704	Up
Q04864	REL	Proto-oncogene c-Rel		1.15967	0.000460763	0.00138286	Up
O43414	ERI3	ERI1 exoribonuclease 3 (EC 3.1.-.-) (Prion interactor 1) (Prion protein-interacting protein)		1.15933	0.0156601	0.0234122	Up
Q13492	PICALM	Phosphatidylinositol-binding clathrin assembly protein (Clathrin assembly lymphoid myeloid leukemia protein)		1.15933	0.000282008	0.000972757	Up
Q53H12	AGK	Acylglycerol kinase, mitochondrial (hAGK) (EC 2.7.1.107) (EC 2.7.1.138) (EC 2.7.1.94) (Multiple substrate lipid kinase) (HsMuLK) (MuLK) (Multi-substrate lipid kinase)		1.15933	5.51845e-05	0.000312322	Up
O75592	MYCBP2	E3 ubiquitin-protein ligase MYCBP2 (EC 2.3.2.33) (Myc-binding protein 2) (Protein associated with Myc)		1.159	0.0016174	0.00354059	Up
Q12792	TWF1	Twinfilin-1 (Protein A6) (Protein tyrosine kinase 9)		1.159	0.000310527	0.00104708	Up
P49589	CARS1	Cysteine--tRNA ligase, cytoplasmic (EC 6.1.1.16) (Cysteinyl-tRNA synthetase) (CysRS)		1.159	0.000160393	0.000652021	Up
Q6DD88	ATL3	Atlastin-3 (EC 3.6.5.-)		1.15833	0.00204052	0.00424629	Up
Q13586	STIM1	Stromal interaction molecule 1		1.158	0.00587135	0.0100901	Up
Q16401	PSMD5	26S proteasome non-ATPase regulatory subunit 5 (26S protease subunit S5 basic) (26S proteasome subunit S5B)		1.158	0.000813242	0.00207742	Up
Q9Y3A2	UTP11	Probable U3 small nucleolar RNA-associated protein 11 (U3 snoRNA-associated protein 11) (UTP11-like protein)		1.158	1.97041e-06	4.32321e-05	Up
Q9H875	PRKRIP1	PRKR-interacting protein 1		1.158	0.238592	0.27499	None
Q5HYJ3	FAM76B	Protein FAM76B		1.15767	0.00743402	0.0122498	Up
Q8NFW8	CMAS	N-acylneuraminate cytidylyltransferase (EC 2.7.7.43) (CMP-N-acetylneuraminic acid synthase) (CMP-NeuNAc synthase)		1.15767	0.00188977	0.00401429	Up
Q06124	PTPN11	Tyrosine-protein phosphatase non-receptor type 11 (EC 3.1.3.48) (Protein-tyrosine phosphatase 1D) (PTP-1D) (Protein-tyrosine phosphatase 2C) (PTP-2C) (SH-PTP2) (SHP-2) (Shp2) (SH-PTP3)		1.15767	0.000148556	0.000615886	Up
P30419	NMT1	Glycylpeptide N-tetradecanoyltransferase 1 (EC 2.3.1.97) (Myristoyl-CoA:protein N-myristoyltransferase 1) (HsNMT1) (NMT 1) (Type I N-myristoyltransferase) (Peptide N-myristoyltransferase 1) (Protein-lysine myristoyltransferase NMT1) (EC 2.3.1.-)		1.15733	0.000873292	0.00218778	Up
Q9Y230	RUVBL2	RuvB-like 2 (EC 3.6.4.12) (48 kDa TATA box-binding protein-interacting protein) (48 kDa TBP-interacting protein) (51 kDa erythrocyte cytosolic protein) (ECP-51) (INO80 complex subunit J) (Repressing pontin 52) (Reptin 52) (TIP49b) (TIP60-associated protein 54-beta) (TAP54-beta)		1.157	0.00296942	0.00576721	Up
Q7Z7H5	TMED4	Transmembrane emp24 domain-containing protein 4 (Endoplasmic reticulum stress-response protein 25) (ERS25) (GMP25iso) (Putative NF-kappa-B-activating protein 156) (p24 family protein alpha-3) (p24alpha3)		1.157	2.021e-06	4.29685e-05	Up
O75330	HMMR	Hyaluronan mediated motility receptor (Intracellular hyaluronic acid-binding protein) (Receptor for hyaluronan-mediated motility) (CD antigen CD168)		1.15667	0.000446992	0.00135337	Up
Q9H3Z4	DNAJC5	DnaJ homolog subfamily C member 5 (Ceroid-lipofuscinosis neuronal protein 4) (Cysteine string protein) (CSP)		1.15667	0.000136092	0.000577669	Up
O00443	PIK3C2A	Phosphatidylinositol 4-phosphate 3-kinase C2 domain-containing subunit alpha (PI3K-C2-alpha) (PtdIns-3-kinase C2 subunit alpha) (EC 2.7.1.137) (EC 2.7.1.153) (EC 2.7.1.154) (Phosphoinositide 3-kinase-C2-alpha)		1.15633	0.0064553	0.0108834	Up
Q9Y6W5	WASF2	Actin-binding protein WASF2 (Protein WAVE-2) (Verprolin homology domain-containing protein 2) (Wiskott-Aldrich syndrome protein family member 2) (WASP family protein member 2)		1.15633	0.00155343	0.00343182	Up
Q00688	FKBP3	Peptidyl-prolyl cis-trans isomerase FKBP3 (PPIase FKBP3) (EC 5.2.1.8) (25 kDa FK506-binding protein) (25 kDa FKBP) (FKBP-25) (FK506-binding protein 3) (FKBP-3) (Immunophilin FKBP25) (Rapamycin-selective 25 kDa immunophilin) (Rotamase)		1.15633	0.0062515	0.0105993	Up
Q8N4H5	TOMM5	Mitochondrial import receptor subunit TOM5 homolog		1.15633	0.0856626	0.107526	None
Q16644	MAPKAPK3	MAP kinase-activated protein kinase 3 (MAPK-activated protein kinase 3) (MAPKAP kinase 3) (MAPKAP-K3) (MAPKAPK-3) (MK-3) (EC 2.7.11.1) (Chromosome 3p kinase) (3pK)		1.156	0.00527848	0.00922965	Up
Q02750	MAP2K1	Dual specificity mitogen-activated protein kinase kinase 1 (MAP kinase kinase 1) (MAPKK 1) (MKK1) (EC 2.7.12.2) (ERK activator kinase 1) (MAPK/ERK kinase 1) (MEK 1)		1.156	0.0108622	0.0170454	Up
Q9UIJ7	AK3	GTP:AMP phosphotransferase AK3, mitochondrial (EC 2.7.4.10) (Adenylate kinase 3) (AK 3) (Adenylate kinase 3 alpha-like 1)		1.15533	0.00867039	0.0140368	Up
Q9NXE4	SMPD4	Sphingomyelin phosphodiesterase 4 (EC 3.1.4.12) (Neutral sphingomyelinase 3) (nSMase-3) (nSMase3) (Neutral sphingomyelinase III)		1.15467	0.000560004	0.00159787	Up
P35222	CTNNB1	Catenin beta-1 (Beta-catenin)		1.15433	0.000714864	0.00190723	Up
Q14938	NFIX	Nuclear factor 1 X-type (NF1-X) (Nuclear factor 1/X) (CCAAT-box-binding transcription factor) (CTF) (Nuclear factor I/X) (NF-I/X) (NFI-X) (TGGCA-binding protein)		1.154	0.0452349	0.0603257	Up
Q9Y285	FARSA	Phenylalanine--tRNA ligase alpha subunit (EC 6.1.1.20) (CML33) (Phenylalanyl-tRNA synthetase alpha subunit) (PheRS)		1.154	0.00260043	0.00518252	Up
Q06265	EXOSC9	Exosome complex component RRP45 (Autoantigen PM/Scl 1) (Exosome component 9) (P75 polymyositis-scleroderma overlap syndrome-associated autoantigen) (Polymyositis/scleroderma autoantigen 1) (Polymyositis/scleroderma autoantigen 75 kDa) (PM/Scl-75)		1.15367	0.00145034	0.0032489	Up
Q92794	KAT6A	Histone acetyltransferase KAT6A (EC 2.3.1.48) (MOZ, YBF2/SAS3, SAS2 and TIP60 protein 3) (MYST-3) (Monocytic leukemia zinc finger protein) (Runt-related transcription factor-binding protein 2) (Zinc finger protein 220)		1.15367	0.000812152	0.00207574	Up
P11908	PRPS2	Ribose-phosphate pyrophosphokinase 2 (EC 2.7.6.1) (PPRibP) (Phosphoribosyl pyrophosphate synthase II) (PRS-II)		1.15367	0.000310766	0.00104715	Up
P61221	ABCE1	ATP-binding cassette sub-family E member 1 (EC 3.6.5.-) (2'-5'-oligoadenylate-binding protein) (HuHP68) (RNase L inhibitor) (Ribonuclease 4 inhibitor) (RNS4I)		1.15333	0.000594829	0.00166948	Up
Q9UBD5	ORC3	Origin recognition complex subunit 3 (Origin recognition complex subunit Latheo)		1.15333	0.00210971	0.00436758	Up
Q9BXY0	MAK16	Protein MAK16 homolog (NNP78) (Protein RBM13)		1.15333	0.000186187	0.00072734	Up
Q7Z2K6	ERMP1	Endoplasmic reticulum metallopeptidase 1 (EC 3.4.-.-) (Felix-ina)		1.15333	0.127058	0.154678	None
O75844	ZMPSTE24	CAAX prenyl protease 1 homolog (EC 3.4.24.84) (Farnesylated proteins-converting enzyme 1) (FACE-1) (Prenyl protein-specific endoprotease 1) (Zinc metalloproteinase Ste24 homolog)		1.153	0.000486659	0.00143813	Up
O43913	ORC5	Origin recognition complex subunit 5		1.152	0.0458296	0.0609666	Up
Q15075	EEA1	Early endosome antigen 1 (Endosome-associated protein p162) (Zinc finger FYVE domain-containing protein 2)		1.152	8.74362e-05	0.000430903	Up
P20810	CAST	Calpastatin (Calpain inhibitor) (Sperm BS-17 component)		1.15167	0.000926246	0.00229059	Up
Q9Y673	ALG5	Dolichyl-phosphate beta-glucosyltransferase (DolP-glucosyltransferase) (EC 2.4.1.117) (Asparagine-linked glycosylation protein 5 homolog)		1.151	0.0349487	0.0478702	Up
Q9H9S4	CAB39L	Calcium-binding protein 39-like (Antigen MLAA-34) (MO25beta) (Mo25-like protein)		1.151	0.00186524	0.00396921	Up
Q9BU76	MMTAG2	Multiple myeloma tumor-associated protein 2 (hMMTAG2)		1.151	1.00261e-06	3.02991e-05	Up
Q6L8Q7	PDE12	2',5'-phosphodiesterase 12 (2'-PDE) (2-PDE) (EC 3.1.4.-) (Mitochondrial deadenylase) (EC 3.1.13.4)		1.15067	0.00231024	0.00471568	Up
Q96T58	SPEN	Msx2-interacting protein (SMART/HDAC1-associated repressor protein) (SPEN homolog)		1.15033	0.00131904	0.00301664	Up
Q9Y320	TMX2	Thioredoxin-related transmembrane protein 2 (Cell proliferation-inducing gene 26 protein) (Thioredoxin domain-containing protein 14)		1.15033	0.000823209	0.00209287	Up
Q00169	PITPNA	Phosphatidylinositol transfer protein alpha isoform (PI-TP-alpha) (PtdIns transfer protein alpha) (PtdInsTP alpha)		1.15033	2.32456e-05	0.000182807	Up
Q99700	ATXN2	Ataxin-2 (Spinocerebellar ataxia type 2 protein) (Trinucleotide repeat-containing gene 13 protein)		1.15033	0.0140147	0.021223	Up
Q12904	AIMP1	Aminoacyl tRNA synthase complex-interacting multifunctional protein 1 (Multisynthase complex auxiliary component p43) [Cleaved into: Endothelial monocyte-activating polypeptide 2 (EMAP-2) (Endothelial monocyte-activating polypeptide II) (EMAP-II) (Small inducible cytokine subfamily E member 1)]		1.15033	0.000211173	0.000798966	Up
P40855	PEX19	Peroxisomal biogenesis factor 19 (33 kDa housekeeping protein) (Peroxin-19) (Peroxisomal farnesylated protein)		1.14967	0.0425629	0.0571749	Up
Q8N5M9	JAGN1	Protein jagunal homolog 1		1.14967	0.00364048	0.00679848	Up
O75874	IDH1	Isocitrate dehydrogenase [NADP] cytoplasmic (IDH) (IDH1) (EC 1.1.1.42) (Cytosolic NADP-isocitrate dehydrogenase) (IDPc) (NADP(+)-specific ICDH) (Oxalosuccinate decarboxylase)		1.14967	0.000759305	0.00198286	Up
Q92688	ANP32B	Acidic leucine-rich nuclear phosphoprotein 32 family member B (Acidic protein rich in leucines) (Putative HLA-DR-associated protein I-2) (PHAPI2) (Silver-stainable protein SSP29)		1.14933	0.0150316	0.0225427	Up
Q9Y276	BCS1L	Mitochondrial chaperone BCS1 (h-BCS1) (BCS1-like protein)		1.14933	0.000920735	0.0022793	Up
Q9Y3L5	RAP2C	Ras-related protein Rap-2c (EC 3.6.5.2)		1.149	0.0142652	0.0215345	Up
P36404	ARL2	ADP-ribosylation factor-like protein 2		1.149	2.22206e-05	0.000176479	Up
Q5PSV4	BRMS1L	Breast cancer metastasis-suppressor 1-like protein (BRMS1-homolog protein p40) (BRMS1-like protein p40)		1.14867	0.0234823	0.0335311	Up
Q9NRW1	RAB6B	Ras-related protein Rab-6B (EC 3.6.5.2)		1.14867	0.000478627	0.00142314	Up
P42566	EPS15	Epidermal growth factor receptor substrate 15 (Protein Eps15) (Protein AF-1p)		1.14833	0.002248	0.00460233	Up
A4D1P6	WDR91	WD repeat-containing protein 91		1.14833	0.0044361	0.0079893	Up
P17152	TMEM11	Transmembrane protein 11, mitochondrial (Protein PM1) (Protein PMI)		1.148	0.00314872	0.006047	Up
P61077	UBE2D3	Ubiquitin-conjugating enzyme E2 D3 (EC 2.3.2.23) ((E3-independent) E2 ubiquitin-conjugating enzyme D3) (EC 2.3.2.24) (E2 ubiquitin-conjugating enzyme D3) (Ubiquitin carrier protein D3) (Ubiquitin-conjugating enzyme E2(17)KB 3) (Ubiquitin-conjugating enzyme E2-17 kDa 3) (Ubiquitin-protein ligase D3)		1.148	0.0007728	0.00200611	Up
Q5MNZ9	WIPI1	WD repeat domain phosphoinositide-interacting protein 1 (WIPI-1) (Atg18 protein homolog) (WD40 repeat protein interacting with phosphoinositides of 49 kDa) (WIPI 49 kDa)		1.14767	0.0232564	0.0332482	Up
P62140	PPP1CB	Serine/threonine-protein phosphatase PP1-beta catalytic subunit (PP-1B) (PPP1CD) (EC 3.1.3.16) (EC 3.1.3.53)		1.14767	0.00479592	0.00852549	Up
O75390	CS	Citrate synthase, mitochondrial (EC 2.3.3.1) (Citrate (Si)-synthase)		1.14767	0.000648317	0.00177401	Up
P30086	PEBP1	Phosphatidylethanolamine-binding protein 1 (PEBP-1) (HCNPpp) (Neuropolypeptide h3) (Prostatic-binding protein) (Raf kinase inhibitor protein) (RKIP) [Cleaved into: Hippocampal cholinergic neurostimulating peptide (HCNP)]		1.14767	0.000623655	0.00172321	Up
O43172	PRPF4	U4/U6 small nuclear ribonucleoprotein Prp4 (PRP4 homolog) (hPrp4) (U4/U6 snRNP 60 kDa protein) (WD splicing factor Prp4)		1.14733	0.00179324	0.00383637	Up
Q9H5V9	STEEP1	STING ER exit protein (STEEP)		1.14733	0.000269423	0.000942884	Up
Q12893	TMEM115	Transmembrane protein 115 (Placental protein 6) (Protein PL6)		1.147	0.0490159	0.0647927	Up
Q9UBS4	DNAJB11	DnaJ homolog subfamily B member 11 (APOBEC1-binding protein 2) (ABBP-2) (DnaJ protein homolog 9) (ER-associated DNAJ) (ER-associated Hsp40 co-chaperone) (Endoplasmic reticulum DNA J domain-containing protein 3) (ER-resident protein ERdj3) (ERdj3) (ERj3p) (HEDJ) (Human DnaJ protein 9) (hDj-9) (PWP1-interacting protein 4)		1.147	0.0122	0.0188189	Up
P46734	MAP2K3	Dual specificity mitogen-activated protein kinase kinase 3 (MAP kinase kinase 3) (MAPKK 3) (EC 2.7.12.2) (MAPK/ERK kinase 3) (MEK 3) (Stress-activated protein kinase kinase 2) (SAPK kinase 2) (SAPKK-2) (SAPKK2)		1.147	0.000835075	0.00211743	Up
Q9NQT5	EXOSC3	Exosome complex component RRP40 (Exosome component 3) (Ribosomal RNA-processing protein 40) (p10)		1.14667	0.0071798	0.0119209	Up
Q96A65	EXOC4	Exocyst complex component 4 (Exocyst complex component Sec8)		1.14633	0.00400242	0.00734032	Up
P78352	DLG4	Disks large homolog 4 (Postsynaptic density protein 95) (PSD-95) (Synapse-associated protein 90) (SAP-90) (SAP90)		1.14633	0.0020846	0.00432305	Up
Q9GZY8	MFF	Mitochondrial fission factor		1.14633	0.000290179	0.00099098	Up
Q9UH92	MLX	Max-like protein X (Class D basic helix-loop-helix protein 13) (bHLHd13) (Max-like bHLHZip protein) (Protein BigMax) (Transcription factor-like protein 4)		1.14633	2.84447e-06	5.31816e-05	Up
O95319	CELF2	CUGBP Elav-like family member 2 (CELF-2) (Bruno-like protein 3) (CUG triplet repeat RNA-binding protein 2) (CUG-BP2) (CUG-BP- and ETR-3-like factor 2) (ELAV-type RNA-binding protein 3) (ETR-3) (Neuroblastoma apoptosis-related RNA-binding protein) (hNAPOR) (RNA-binding protein BRUNOL-3)		1.146	0.00097888	0.00239121	Up
Q13439	GOLGA4	Golgin subfamily A member 4 (256 kDa golgin) (Golgin-245) (Protein 72.1) (Trans-Golgi p230)		1.146	3.50489e-06	5.88846e-05	Up
P51991	HNRNPA3	Heterogeneous nuclear ribonucleoprotein A3 (hnRNP A3)		1.14567	0.000541284	0.00156396	Up
Q9H9E3	COG4	Conserved oligomeric Golgi complex subunit 4 (COG complex subunit 4) (Component of oligomeric Golgi complex 4)		1.14567	0.00010141	0.000478187	Up
O60313	OPA1	Dynamin-like 120 kDa protein, mitochondrial (EC 3.6.5.5) (Optic atrophy protein 1) [Cleaved into: Dynamin-like 120 kDa protein, form S1]		1.14567	9.18389e-05	0.00044395	Up
P34949	MPI	Mannose-6-phosphate isomerase (EC 5.3.1.8) (Phosphohexomutase) (Phosphomannose isomerase) (PMI)		1.14533	0.0162997	0.0242703	Up
Q9NPI6	DCP1A	mRNA-decapping enzyme 1A (EC 3.6.1.62) (Smad4-interacting transcriptional co-activator) (Transcription factor SMIF)		1.14533	0.00636277	0.0107576	Up
Q6P4R8	NFRKB	Nuclear factor related to kappa-B-binding protein (DNA-binding protein R kappa-B) (INO80 complex subunit G)		1.145	0.0284945	0.0398127	Up
P40925	MDH1	Malate dehydrogenase, cytoplasmic (EC 1.1.1.37) (Aromatic alpha-keto acid reductase) (KAR) (EC 1.1.1.96) (Cytosolic malate dehydrogenase)		1.145	0.000693023	0.00186553	Up
Q9UIV1	CNOT7	CCR4-NOT transcription complex subunit 7 (EC 3.1.13.4) (BTG1-binding factor 1) (CCR4-associated factor 1) (CAF-1) (Caf1a)		1.145	0.0995889	0.122951	None
Q7L523	RRAGA	Ras-related GTP-binding protein A (Rag A) (RagA) (EC 3.6.5.-) (Adenovirus E3 14.7 kDa-interacting protein 1) (FIP-1)		1.145	0.0762424	0.0967631	None
Q6P2P2	PRMT9	Protein arginine N-methyltransferase 9 (Protein arginine N-methyltransferase 10) (EC 2.1.1.320)		1.14467	0.0117115	0.0181939	Up
Q9H9B4	SFXN1	Sideroflexin-1		1.14467	0.00607345	0.0103669	Up
Q16513	PKN2	Serine/threonine-protein kinase N2 (EC 2.7.11.13) (PKN gamma) (Protein kinase C-like 2) (Protein-kinase C-related kinase 2)		1.14467	0.00607345	0.0103706	Up
P07900	HSP90AA1	Heat shock protein HSP 90-alpha (EC 3.6.4.10) (Heat shock 86 kDa) (HSP 86) (HSP86) (Lipopolysaccharide-associated protein 2) (LAP-2) (LPS-associated protein 2) (Renal carcinoma antigen NY-REN-38)		1.14467	0.00298552	0.00579145	Up
P61964	WDR5	WD repeat-containing protein 5 (BMP2-induced 3-kb gene protein)		1.14467	2.97752e-06	5.46067e-05	Up
Q9UJY5	GGA1	ADP-ribosylation factor-binding protein GGA1 (Gamma-adaptin-related protein 1) (Golgi-localized, gamma ear-containing, ARF-binding protein 1)		1.14433	0.00145246	0.00325061	Up
P57721	PCBP3	Poly(rC)-binding protein 3 (Alpha-CP3) (PCBP3-overlapping transcript) (PCBP3-overlapping transcript 1)		1.14433	0.00753542	0.0124084	Up
Q9BZD4	NUF2	Kinetochore protein Nuf2 (hNuf2) (hNuf2R) (hsNuf2) (Cell division cycle-associated protein 1)		1.14433	0.00068114	0.00184492	Up
P02042	HBD	Hemoglobin subunit delta (Delta-globin) (Hemoglobin delta chain)		1.14433	0.202572	0.236195	None
Q16527	CSRP2	Cysteine and glycine-rich protein 2 (Cysteine-rich protein 2) (CRP2) (LIM domain only protein 5) (LMO-5) (Smooth muscle cell LIM protein) (SmLIM)		1.14367	0.00333813	0.00632482	Up
P23368	ME2	NAD-dependent malic enzyme, mitochondrial (NAD-ME) (EC 1.1.1.38) (Malic enzyme 2)		1.14367	0.000730677	0.00193865	Up
Q14739	LBR	Delta(14)-sterol reductase LBR (Delta-14-SR) (EC 1.3.1.70) (3-beta-hydroxysterol Delta (14)-reductase) (C-14 sterol reductase) (C14SR) (Integral nuclear envelope inner membrane protein) (LMN2R) (Lamin-B receptor) (Sterol C14-reductase)		1.14333	0.0145002	0.0218207	Up
Q9NVH0	EXD2	Exonuclease 3'-5' domain-containing protein 2 (EC 3.1.11.1) (3'-5' exoribonuclease EXD2) (EC 3.1.13.-) (Exonuclease 3'-5' domain-like-containing protein 2)		1.14333	0.0063436	0.0107365	Up
P51157	RAB28	Ras-related protein Rab-28		1.14333	0.088863	0.111108	None
Q9BWU1	CDK19	Cyclin-dependent kinase 19 (EC 2.7.11.22) (CDC2-related protein kinase 6) (Cell division cycle 2-like protein kinase 6) (Cell division protein kinase 19) (Cyclin-dependent kinase 11) (Death-preventing kinase)		1.143	0.0200852	0.0291305	Up
P22830	FECH	Ferrochelatase, mitochondrial (EC 4.98.1.1) (Heme synthase) (Protoheme ferro-lyase)		1.143	0.0038989	0.00718889	Up
A0JNW5	BLTP3B	Bridge-like lipid transfer protein family member 3B (Syntaxin-6 Habc-interacting protein of 164 kDa) (UHRF1-binding protein 1-like)		1.143	0.00377013	0.00698361	Up
Q13363	CTBP1	C-terminal-binding protein 1 (CtBP1) (EC 1.1.1.-)		1.14267	0.00459584	0.00822764	Up
Q15836	VAMP3	Vesicle-associated membrane protein 3 (VAMP-3) (Cellubrevin) (CEB) (Synaptobrevin-3)		1.14267	0.00252951	0.00507062	Up
Q9P2Y5	UVRAG	UV radiation resistance-associated gene protein (p63)		1.14233	0.0331305	0.0456268	Up
Q9Y6I4	USP3	Ubiquitin carboxyl-terminal hydrolase 3 (EC 3.4.19.12) (Deubiquitinating enzyme 3) (Ubiquitin thioesterase 3) (Ubiquitin-specific-processing protease 3)		1.14233	0.018347	0.0269101	Up
Q9P2T1	GMPR2	GMP reductase 2 (GMPR 2) (EC 1.7.1.7) (Guanosine 5'-monophosphate oxidoreductase 2) (Guanosine monophosphate reductase 2)		1.142	0.00194711	0.00409805	Up
Q8TAE8	GADD45GIP1	Large ribosomal subunit protein mL64 (39S ribosomal protein L59, mitochondrial) (MRP-L59) (CKII beta-associating protein) (CR6-interacting factor 1) (CRIF1) (Growth arrest and DNA damage-inducible proteins-interacting protein 1) (Papillomavirus L2-interacting nuclear protein 1) (PLINP) (PLINP-1) (p53-responsive gene 6 protein)		1.14167	0.000407751	0.00126812	Up
P20042	EIF2S2	Eukaryotic translation initiation factor 2 subunit 2 (Eukaryotic translation initiation factor 2 subunit beta) (eIF-2-beta)		1.14167	7.63328e-05	0.000394386	Up
P62873	GNB1	Guanine nucleotide-binding protein G(I)/G(S)/G(T) subunit beta-1 (Transducin beta chain 1)		1.14133	0.0026596	0.0052742	Up
P42704	LRPPRC	Leucine-rich PPR motif-containing protein, mitochondrial (130 kDa leucine-rich protein) (LRP 130) (GP130)		1.14133	0.0010191	0.0024669	Up
O14828	SCAMP3	Secretory carrier-associated membrane protein 3 (Secretory carrier membrane protein 3)		1.14133	0.000379193	0.00120664	Up
Q6PJI9	WDR59	GATOR complex protein WDR59 (WD repeat-containing protein 59)		1.14133	6.30219e-05	0.000344898	Up
Q9BT78	COPS4	COP9 signalosome complex subunit 4 (SGN4) (Signalosome subunit 4) (JAB1-containing signalosome subunit 4)		1.141	0.0014035	0.00316017	Up
Q9Y6D5	ARFGEF2	Brefeldin A-inhibited guanine nucleotide-exchange protein 2 (Brefeldin A-inhibited GEP 2) (ADP-ribosylation factor guanine nucleotide-exchange factor 2)		1.141	0.000120207	0.000540312	Up
Q9Y6X9	MORC2	ATPase MORC2 (EC 3.6.1.-) (MORC family CW-type zinc finger protein 2) (Zinc finger CW-type coiled-coil domain protein 1)		1.141	0.000109942	0.000506006	Up
O75382	TRIM3	Tripartite motif-containing protein 3 (EC 2.3.2.27) (Brain-expressed RING finger protein) (RING finger protein 22) (RING finger protein 97)		1.141	2.43642e-05	0.000187612	Up
P28066	PSMA5	Proteasome subunit alpha type-5 (Macropain zeta chain) (Multicatalytic endopeptidase complex zeta chain) (Proteasome zeta chain)		1.141	1.38264e-05	0.000131557	Up
Q9ULM3	YEATS2	YEATS domain-containing protein 2		1.14067	0.0340763	0.0467953	Up
P15374	UCHL3	Ubiquitin carboxyl-terminal hydrolase isozyme L3 (UCH-L3) (EC 3.4.19.12) (Ubiquitin thioesterase L3)		1.14067	0.000338553	0.00111117	Up
P02533	KRT14	Keratin, type I cytoskeletal 14 (Cytokeratin-14) (CK-14) (Keratin-14) (K14)		1.14067	0.280838	0.31811	None
O15525	MAFG	Transcription factor MafG (V-maf musculoaponeurotic fibrosarcoma oncogene homolog G) (hMAF)		1.14033	0.00119383	0.00279277	Up
Q92905	COPS5	COP9 signalosome complex subunit 5 (SGN5) (Signalosome subunit 5) (EC 3.4.-.-) (Jun activation domain-binding protein 1)		1.14033	0.000627261	0.00173019	Up
O76054	SEC14L2	SEC14-like protein 2 (Alpha-tocopherol-associated protein) (TAP) (hTAP) (Squalene transfer protein) (Supernatant protein factor) (SPF)		1.13967	0.0337323	0.0463758	Up
P33527	ABCC1	Multidrug resistance-associated protein 1 (EC 7.6.2.2) (ATP-binding cassette sub-family C member 1) (Glutathione-S-conjugate-translocating ATPase ABCC1) (EC 7.6.2.3) (Leukotriene C(4) transporter) (LTC4 transporter)		1.13967	0.000235374	0.000856796	Up
Q9BVL2	NUP58	Nucleoporin p58/p45 (58 kDa nucleoporin) (Nucleoporin-like protein 1)		1.13967	0.000184193	0.000721311	Up
Q9NZJ5	EIF2AK3	Eukaryotic translation initiation factor 2-alpha kinase 3 (EC 2.7.11.1) (PRKR-like endoplasmic reticulum kinase) (Pancreatic eIF2-alpha kinase) (HsPEK)		1.13933	0.00128627	0.0029572	Up
P37198	NUP62	Nuclear pore glycoprotein p62 (62 kDa nucleoporin) (Nucleoporin Nup62)		1.139	0.000127166	0.000555485	Up
Q9H3Q1	CDC42EP4	Cdc42 effector protein 4 (Binder of Rho GTPases 4)		1.139	0.0586176	0.0759799	None
P53677	AP3M2	AP-3 complex subunit mu-2 (Adaptor-related protein complex 3 subunit mu-2) (Clathrin assembly protein assembly protein complex 3 mu-2 medium chain) (Clathrin coat assembly protein AP47 homolog 2) (Clathrin coat-associated protein AP47 homolog 2) (Golgi adaptor AP-1 47 kDa protein homolog 2) (HA1 47 kDa subunit homolog 2) (Mu3B-adaptin) (P47B)		1.13867	0.0142382	0.0215072	Up
Q9Y5L4	TIMM13	Mitochondrial import inner membrane translocase subunit Tim13		1.13867	0.0514365	0.0677315	None
Q86XP1	DGKH	Diacylglycerol kinase eta (DAG kinase eta) (EC 2.7.1.107) (Diglyceride kinase eta) (DGK-eta)		1.13833	0.0401424	0.054303	Up
Q9HC52	CBX8	Chromobox protein homolog 8 (Polycomb 3 homolog) (Pc3) (hPc3) (Rectachrome 1)		1.13833	0.00777509	0.0127593	Up
Q96B26	EXOSC8	Exosome complex component RRP43 (Exosome component 8) (Opa-interacting protein 2) (OIP-2) (Ribosomal RNA-processing protein 43) (p9)		1.138	7.24248e-06	8.67834e-05	Up
P29374	ARID4A	AT-rich interactive domain-containing protein 4A (ARID domain-containing protein 4A) (Retinoblastoma-binding protein 1) (RBBP-1)		1.138	0.265944	0.302596	None
Q9Y6I3	EPN1	Epsin-1 (EH domain-binding mitotic phosphoprotein) (EPS-15-interacting protein 1)		1.13733	0.00630541	0.0106794	Up
Q96H20	SNF8	Vacuolar-sorting protein SNF8 (ELL-associated protein of 30 kDa) (ESCRT-II complex subunit VPS22) (hVps22)		1.13733	0.00431577	0.00779596	Up
Q9P0J0	NDUFA13	NADH dehydrogenase [ubiquinone] 1 alpha subcomplex subunit 13 (Cell death regulatory protein GRIM-19) (Complex I-B16.6) (CI-B16.6) (Gene associated with retinoic and interferon-induced mortality 19 protein) (GRIM-19) (Gene associated with retinoic and IFN-induced mortality 19 protein) (NADH-ubiquinone oxidoreductase B16.6 subunit)		1.13733	0.0030321	0.0058676	Up
O14818	PSMA7	Proteasome subunit alpha type-7 (Proteasome subunit RC6-1) (Proteasome subunit XAPC7)		1.13733	0.00135323	0.00308457	Up
Q9UBC2	EPS15L1	Epidermal growth factor receptor substrate 15-like 1 (Eps15-related protein) (Eps15R)		1.13733	8.18242e-06	9.63641e-05	Up
Q8IWV8	UBR2	E3 ubiquitin-protein ligase UBR2 (EC 2.3.2.27) (N-recognin-2) (RING-type E3 ubiquitin transferase UBR2) (Ubiquitin-protein ligase E3-alpha-2) (Ubiquitin-protein ligase E3-alpha-II)		1.137	0.00316187	0.00606256	Up
O75400	PRPF40A	Pre-mRNA-processing factor 40 homolog A (Fas ligand-associated factor 1) (Formin-binding protein 11) (Formin-binding protein 3) (Huntingtin yeast partner A) (Huntingtin-interacting protein 10) (HIP-10) (Huntingtin-interacting protein A) (Renal carcinoma antigen NY-REN-6)		1.137	0.00109394	0.00260862	Up
Q9NXR7	BABAM2	BRISC and BRCA1-A complex member 2 (BRCA1-A complex subunit BRE) (BRCA1/BRCA2-containing complex subunit 45) (Brain and reproductive organ-expressed protein)		1.13667	0.012123	0.0187362	Up
Q9Y3X0	CCDC9	Coiled-coil domain-containing protein 9		1.13667	0.00139611	0.00315092	Up
Q7Z3T8	ZFYVE16	Zinc finger FYVE domain-containing protein 16 (Endofin) (Endosome-associated FYVE domain protein)		1.13667	0.00118586	0.00278226	Up
Q9H2U1	DHX36	ATP-dependent DNA/RNA helicase DHX36 (EC 3.6.4.12) (EC 3.6.4.13) (DEAD/H box polypeptide 36) (DEAH-box protein 36) (G4-resolvase-1) (G4R1) (MLE-like protein 1) (RNA helicase associated with AU-rich element protein)		1.13667	0.000315449	0.00105921	Up
Q14103	HNRNPD	Heterogeneous nuclear ribonucleoprotein D0 (hnRNP D0) (AU-rich element RNA-binding protein 1)		1.13667	0.000272571	0.000951819	Up
Q6R327	RICTOR	Rapamycin-insensitive companion of mTOR (AVO3 homolog) (hAVO3)		1.13667	0.000249602	0.00089303	Up
P61421	ATP6V0D1	V-type proton ATPase subunit d 1 (V-ATPase subunit d 1) (32 kDa accessory protein) (V-ATPase 40 kDa accessory protein) (V-ATPase AC39 subunit) (p39) (Vacuolar proton pump subunit d 1)		1.13633	0.000156107	0.000640557	Up
P49756	RBM25	RNA-binding protein 25 (Arg/Glu/Asp-rich protein of 120 kDa) (RED120) (Protein S164) (RNA-binding motif protein 25) (RNA-binding region-containing protein 7)		1.136	0.00109281	0.00260982	Up
P98198	ATP8B2	Phospholipid-transporting ATPase ID (EC 7.6.2.1) (ATPase class I type 8B member 2) (P4-ATPase flippase complex alpha subunit ATP8B2)		1.13533	0.0799023	0.101088	None
Q9NQ55	PPAN	Suppressor of SWI4 1 homolog (Ssf-1) (Brix domain-containing protein 3) (Peter Pan homolog)		1.13533	0.0615482	0.0794571	None
Q15386	UBE3C	Ubiquitin-protein ligase E3C (EC 2.3.2.26) (HECT-type ubiquitin transferase E3C) (Homologous to E6AP carboxyl terminus homologous protein 2) (HectH2) (RTA-associated ubiquitin ligase) (RAUL)		1.135	0.0021306	0.00440514	Up
O95865	DDAH2	N(G),N(G)-dimethylarginine dimethylaminohydrolase 2 (DDAH-2) (Dimethylarginine dimethylaminohydrolase 2) (EC 3.5.3.18) (DDAHII) (Dimethylargininase-2) (Protein G6a) (S-phase protein)		1.135	0.00161604	0.00354084	Up
O43861	ATP9B	Probable phospholipid-transporting ATPase IIB (EC 7.6.2.1) (ATPase class II type 9B)		1.135	5.39302e-06	7.42506e-05	Up
Q9HB07	MYG1	MYG1 exonuclease (EC 3.1.-.-)		1.13467	0.0417493	0.0562708	Up
Q8NHV4	NEDD1	Protein NEDD1 (Neural precursor cell expressed developmentally down-regulated protein 1) (NEDD-1)		1.13467	0.0013604	0.00309065	Up
P18887	XRCC1	DNA repair protein XRCC1 (X-ray repair cross-complementing protein 1)		1.13467	0.000448551	0.00135553	Up
P05141	SLC25A5	ADP/ATP translocase 2 (ADP,ATP carrier protein 2) (ADP,ATP carrier protein, fibroblast isoform) (Adenine nucleotide translocator 2) (ANT 2) (Solute carrier family 25 member 5) [Cleaved into: ADP/ATP translocase 2, N-terminally processed]		1.13467	5.11012e-05	0.000297626	Up
O60739	EIF1B	Eukaryotic translation initiation factor 1b (eIF1b) (Protein translation factor SUI1 homolog GC20)		1.13433	0.000259976	0.000920549	Up
P80303	NUCB2	Nucleobindin-2 (DNA-binding protein NEFA) (Epididymis secretory protein Li 109) (Gastric cancer antigen Zg4) (Prepronesfatin) [Cleaved into: Nesfatin-1]		1.134	0.00146879	0.00327648	Up
P40939	HADHA	Trifunctional enzyme subunit alpha, mitochondrial (78 kDa gastrin-binding protein) (Monolysocardiolipin acyltransferase) (EC 2.3.1.-) (TP-alpha) [Includes: Long-chain enoyl-CoA hydratase (EC 4.2.1.17); Long chain 3-hydroxyacyl-CoA dehydrogenase (EC 1.1.1.211)]		1.134	8.14995e-05	0.000413085	Up
P22033	MMUT	Methylmalonyl-CoA mutase, mitochondrial (MCM) (EC 5.4.99.2) (Methylmalonyl-CoA isomerase)		1.134	7.63621e-06	9.05975e-05	Up
Q8NFH3	NUP43	Nucleoporin Nup43 (Nup107-160 subcomplex subunit Nup43) (p42)		1.13367	0.00624894	0.0105987	Up
A7E2V4	ZSWIM8	Zinc finger SWIM domain-containing protein 8		1.13367	5.68266e-06	7.54286e-05	Up
Q96G28	CFAP36	Cilia- and flagella-associated protein 36 (Coiled-coil domain-containing protein 104)		1.13333	0.0036682	0.00683696	Up
Q8N122	RPTOR	Regulatory-associated protein of mTOR (Raptor) (p150 target of rapamycin (TOR)-scaffold protein)		1.133	4.33922e-05	0.000271483	Up
Q8IXM3	MRPL41	Large ribosomal subunit protein mL41 (39S ribosomal protein L41, mitochondrial) (L41mt) (MRP-L41) (Bcl-2-interacting mitochondrial ribosomal protein L41) (Cell proliferation-inducing gene 3 protein) (MRP-L27 homolog)		1.13267	0.000795888	0.00204724	Up
Q8TF68	ZNF384	Zinc finger protein 384 (CAG repeat protein 1) (CAS-interacting zinc finger protein) (Nuclear matrix transcription factor 4) (Nuclear matrix protein 4) (Trinucleotide repeat-containing gene 1 protein)		1.13267	0.0144525	0.0217693	Up
Q13162	PRDX4	Peroxiredoxin-4 (EC 1.11.1.24) (Antioxidant enzyme AOE372) (AOE37-2) (Peroxiredoxin IV) (Prx-IV) (Thioredoxin peroxidase AO372) (Thioredoxin-dependent peroxide reductase A0372) (Thioredoxin-dependent peroxiredoxin 4)		1.13233	0.00176111	0.00378619	Up
O60476	MAN1A2	Mannosyl-oligosaccharide 1,2-alpha-mannosidase IB (EC 3.2.1.113) (Mannosidase alpha class 1A member 2) (Processing alpha-1,2-mannosidase IB) (Alpha-1,2-mannosidase IB)		1.132	5.02854e-06	7.06494e-05	Up
P52655	GTF2A1	Transcription initiation factor IIA subunit 1 (General transcription factor IIA subunit 1) (TFIIAL) (Transcription initiation factor TFIIA 42 kDa subunit) (TFIIA-42) [Cleaved into: Transcription initiation factor IIA alpha chain (TFIIA p35 subunit); Transcription initiation factor IIA beta chain (TFIIA p19 subunit)]		1.13167	0.00244963	0.00495182	Up
P17707	AMD1	S-adenosylmethionine decarboxylase proenzyme (AdoMetDC) (SAMDC) (EC 4.1.1.50) [Cleaved into: S-adenosylmethionine decarboxylase alpha chain; S-adenosylmethionine decarboxylase beta chain]		1.13133	0.0410629	0.0554545	Up
Q8IYB8	SUPV3L1	ATP-dependent RNA helicase SUPV3L1, mitochondrial (EC 3.6.4.13) (Suppressor of var1 3-like protein 1) (SUV3-like protein 1)		1.13133	0.00343331	0.00647705	Up
P46108	CRK	Adapter molecule crk (Proto-oncogene c-Crk) (p38)		1.131	0.000263693	0.000928917	Up
Q5H9R7	PPP6R3	Serine/threonine-protein phosphatase 6 regulatory subunit 3 (SAPS domain family member 3) (Sporulation-induced transcript 4-associated protein SAPL)		1.13067	0.0489075	0.064685	Up
Q9Y639	NPTN	Neuroplastin (Stromal cell-derived receptor 1) (SDR-1)		1.13067	0.000113778	0.000519189	Up
Q9Y5B0	CTDP1	RNA polymerase II subunit A C-terminal domain phosphatase (EC 3.1.3.16) (TFIIF-associating CTD phosphatase)		1.12967	0.0095434	0.0152295	Up
Q9Y3D7	PAM16	Mitochondrial import inner membrane translocase subunit TIM16 (Mitochondria-associated granulocyte macrophage CSF-signaling molecule) (Presequence translocated-associated motor subunit PAM16)		1.12967	0.00832569	0.0135335	Up
Q5VT06	CEP350	Centrosome-associated protein 350 (Cep350) (Centrosome-associated protein of 350 kDa)		1.12967	0.00340393	0.0064292	Up
Q7Z3B4	NUP54	Nucleoporin p54 (54 kDa nucleoporin)		1.12933	0.0106293	0.0167127	Up
Q96G03	PGM2	Phosphopentomutase (EC 5.4.2.7) (Glucose phosphomutase 2) (Phosphodeoxyribomutase) (Phosphoglucomutase-2) (EC 5.4.2.2)		1.12933	0.000443888	0.00134737	Up
Q9Y6M7	SLC4A7	Sodium bicarbonate cotransporter 3 (Electroneutral Na/HCO(3) cotransporter) (Sodium bicarbonate cotransporter 2) (Sodium bicarbonate cotransporter 2b) (Bicarbonate transporter) (Solute carrier family 4 member 7)		1.12933	1.6465e-06	3.89725e-05	Up
Q16875	PFKFB3	6-phosphofructo-2-kinase/fructose-2,6-bisphosphatase 3 (6PF-2-K/Fru-2,6-P2ase 3) (PFK/FBPase 3) (6PF-2-K/Fru-2,6-P2ase brain/placenta-type isozyme) (Renal carcinoma antigen NY-REN-56) (iPFK-2) [Includes: 6-phosphofructo-2-kinase (EC 2.7.1.105); Fructose-2,6-bisphosphatase (EC 3.1.3.46)]		1.12933	0.0510768	0.0672948	None
O95479	H6PD	GDH/6PGL endoplasmic bifunctional protein [Includes: Hexose-6-phosphate dehydrogenase (Glucose 1-dehydrogenase) (GDH) (EC 1.1.1.47) (Glucose-6-phosphate dehydrogenase) (EC 1.1.1.363); 6-phosphogluconolactonase (6PGL) (EC 3.1.1.31)]		1.129	7.86888e-05	0.000401806	Up
Q9NVR2	INTS10	Integrator complex subunit 10 (Int10)		1.129	0.0281251	0.0393768	Up
Q15723	ELF2	ETS-related transcription factor Elf-2 (E74-like factor 2) (New ETS-related factor)		1.129	0.000554985	0.00158827	Up
P27816	MAP4	Microtubule-associated protein 4 (MAP-4)		1.129	0.000280044	0.000967371	Up
Q7L576	CYFIP1	Cytoplasmic FMR1-interacting protein 1 (Specifically Rac1-associated protein 1) (Sra-1) (p140sra-1)		1.12833	0.149826	0.179395	None
Q13442	PDAP1	28 kDa heat- and acid-stable phosphoprotein (PDGF-associated protein) (PAP) (PDGFA-associated protein 1) (PAP1)		1.128	0.000488034	0.00144042	Up
P53007	SLC25A1	Tricarboxylate transport protein, mitochondrial (Citrate transport protein) (CTP) (Mitochondrial citrate carrier) (CIC) (Solute carrier family 25 member 1) (Tricarboxylate carrier protein)		1.12767	0.0117205	0.018202	Up
Q96SU4	OSBPL9	Oxysterol-binding protein-related protein 9 (ORP-9) (OSBP-related protein 9)		1.12767	0.00501035	0.00885101	Up
Q8N766	EMC1	ER membrane protein complex subunit 1		1.12767	0.00430041	0.00777406	Up
Q15291	RBBP5	Retinoblastoma-binding protein 5 (RBBP-5) (Retinoblastoma-binding protein RBQ-3)		1.12767	0.00249905	0.00502004	Up
Q9UJZ1	STOML2	Stomatin-like protein 2, mitochondrial (SLP-2) (EPB72-like protein 2) (Paraprotein target 7) (Paratarg-7)		1.12733	0.00404282	0.00739465	Up
Q49AN0	CRY2	Cryptochrome-2		1.12733	0.00535419	0.00934504	Up
Q9H0C8	ILKAP	Integrin-linked kinase-associated serine/threonine phosphatase 2C (ILKAP) (EC 3.1.3.16)		1.127	0.00798585	0.0130428	Up
Q9P2K5	MYEF2	Myelin expression factor 2 (MEF-2) (MyEF-2) (MST156)		1.12667	0.000707708	0.00189445	Up
Q96CW5	TUBGCP3	Gamma-tubulin complex component 3 (GCP-3) (hGCP3) (Gamma-ring complex protein 104 kDa) (h104p) (hGrip104) (Spindle pole body protein Spc98 homolog) (hSpc98)		1.12667	6.51214e-05	0.000353969	Up
Q04721	NOTCH2	Neurogenic locus notch homolog protein 2 (Notch 2) (hN2) [Cleaved into: Notch 2 extracellular truncation (N2ECD); Notch 2 intracellular domain (N2ICD)]		1.126	0.00607079	0.0103698	Up
P04150	NR3C1	Glucocorticoid receptor (GR) (Nuclear receptor subfamily 3 group C member 1)		1.126	0.00113682	0.00269084	Up
Q9UKJ3	GPATCH8	G patch domain-containing protein 8		1.126	0.000846592	0.00213761	Up
Q13618	CUL3	Cullin-3 (CUL-3)		1.12567	0.00440604	0.00794111	Up
O95777	LSM8	U6 snRNA-associated Sm-like protein LSm8		1.12533	0.00170826	0.00368907	Up
P41091	EIF2S3	Eukaryotic translation initiation factor 2 subunit 3 (EC 3.6.5.3) (Eukaryotic translation initiation factor 2 subunit gamma X) (eIF-2-gamma X) (eIF-2gX)		1.12533	0.000123782	0.000549699	Up
Q9NRG9	AAAS	Aladin (Adracalin)		1.12533	0.00221178	0.00454365	Up
P23458	JAK1	Tyrosine-protein kinase JAK1 (EC 2.7.10.2) (Janus kinase 1) (JAK-1)		1.12533	0.0122814	0.0189323	Up
Q8WX93	PALLD	Palladin (SIH002) (Sarcoma antigen NY-SAR-77)		1.125	0.0380849	0.0518114	Up
P42224	STAT1	Signal transducer and activator of transcription 1-alpha/beta (Transcription factor ISGF-3 components p91/p84)		1.125	0.00255801	0.00511709	Up
Q9HD20	ATP13A1	Endoplasmic reticulum transmembrane helix translocase (EC 7.4.2.-) (Endoplasmic reticulum P5A-ATPase)		1.125	0.00151742	0.00336621	Up
Q03252	LMNB2	Lamin-B2		1.125	0.000343808	0.00111924	Up
Q8N3R9	PALS1	Protein PALS1 (MAGUK p55 subfamily member 5) (Membrane protein, palmitoylated 5) (Protein associated with Lin-7 1)		1.12467	0.0121766	0.0187889	Up
Q8IXH7	NELFCD	Negative elongation factor C/D (NELF-C/D) (TH1-like protein)		1.12467	0.000597703	0.00167266	Up
P20338	RAB4A	Ras-related protein Rab-4A (EC 3.6.5.2)		1.12467	0.000221793	0.000821677	Up
P61011	SRP54	Signal recognition particle subunit SRP54 (EC 3.6.5.-) (Signal recognition particle 54 kDa protein)		1.12467	8.68857e-06	9.94014e-05	Up
Q8N653	LZTR1	Leucine-zipper-like transcriptional regulator 1 (LZTR-1)		1.12467	0.0265698	0.0373735	Up
Q8N108	MIER1	Mesoderm induction early response protein 1 (Early response 1) (Er1) (Mi-er1) (hMi-er1)		1.12433	0.00943936	0.0151086	Up
Q5T200	ZC3H13	Zinc finger CCCH domain-containing protein 13		1.12433	0.00556359	0.00966139	Up
Q5J8M3	EMC4	ER membrane protein complex subunit 4 (Cell proliferation-inducing gene 17 protein) (Transmembrane protein 85)		1.12433	0.00496465	0.00878642	Up
Q96HR8	NAF1	H/ACA ribonucleoprotein complex non-core subunit NAF1 (hNAF1)		1.124	2.69775e-06	5.16442e-05	Up
P04632	CAPNS1	Calpain small subunit 1 (CSS1) (Calcium-activated neutral proteinase small subunit) (CANP small subunit) (Calcium-dependent protease small subunit) (CDPS) (Calcium-dependent protease small subunit 1) (Calpain regulatory subunit)		1.12367	0.00039048	0.00123276	Up
O00471	EXOC5	Exocyst complex component 5 (Exocyst complex component Sec10) (hSec10)		1.12367	0.000262555	0.000926269	Up
P42696	RBM34	RNA-binding protein 34 (RNA-binding motif protein 34)		1.12367	1.90929e-05	0.000158997	Up
O15067	PFAS	Phosphoribosylformylglycinamidine synthase (FGAM synthase) (FGAMS) (EC 6.3.5.3) (Formylglycinamide ribonucleotide amidotransferase) (FGAR amidotransferase) (FGAR-AT) (Formylglycinamide ribotide amidotransferase) (Phosphoribosylformylglycineamide amidotransferase)		1.12333	0.0217617	0.0312882	Up
Q8IX12	CCAR1	Cell division cycle and apoptosis regulator protein 1 (Cell cycle and apoptosis regulatory protein 1) (CARP-1) (Death inducer with SAP domain)		1.12333	0.0010529	0.00253467	Up
O14727	APAF1	Apoptotic protease-activating factor 1 (APAF-1)		1.12333	0.000581227	0.00163704	Up
O43707	ACTN4	Alpha-actinin-4 (Non-muscle alpha-actinin 4)		1.12333	0.000547784	0.001578	Up
Q9Y2W1	THRAP3	Thyroid hormone receptor-associated protein 3 (BCLAF1 and THRAP3 family member 2) (Thyroid hormone receptor-associated protein complex 150 kDa component) (Trap150)		1.12267	0.00423144	0.00766959	Up
Q8WVK2	SNRNP27	U4/U6.U5 small nuclear ribonucleoprotein 27 kDa protein (U4/U6.U5 snRNP 27 kDa protein) (U4/U6.U5-27K) (Nucleic acid-binding protein RY-1) (U4/U6.U5 tri-snRNP-associated 27 kDa protein) (27K) (U4/U6.U5 tri-snRNP-associated protein 3)		1.12233	0.0429532	0.0576348	Up
Q9NZ32	ACTR10	Actin-related protein 10 (Actin-related protein 11) (hARP11)		1.12233	0.000671656	0.00182437	Up
Q8N612	FHIP1B	FHF complex subunit HOOK-interacting protein 1B (FHIP1B) (FTS- and Hook-interacting protein) (FHIP)		1.122	0.0177122	0.0260905	Up
P11234	RALB	Ras-related protein Ral-B (EC 3.6.5.2)		1.122	0.00634572	0.0107363	Up
P36551	CPOX	Oxygen-dependent coproporphyrinogen-III oxidase, mitochondrial (COX) (Coprogen oxidase) (Coproporphyrinogenase) (EC 1.3.3.3)		1.122	0.00334086	0.00632748	Up
Q8WX92	NELFB	Negative elongation factor B (NELF-B) (Cofactor of BRCA1)		1.122	0.0018981	0.00402132	Up
Q96DB5	RMDN1	Regulator of microtubule dynamics protein 1 (RMD-1) (hRMD-1) (Protein FAM82B)		1.122	0.0521939	0.0686348	None
Q8NC96	NECAP1	Adaptin ear-binding coat-associated protein 1 (NECAP endocytosis-associated protein 1) (NECAP-1)		1.122	0.00477286	0.00849392	Up
Q99755	PIP5K1A	Phosphatidylinositol 4-phosphate 5-kinase type-1 alpha (PIP5K1-alpha) (PtdIns(4)P-5-kinase 1 alpha) (EC 2.7.1.68) (68 kDa type I phosphatidylinositol 4-phosphate 5-kinase alpha) (Phosphatidylinositol 4-phosphate 5-kinase type I alpha) (PIP5KIalpha)		1.12167	0.0299156	0.041641	Up
Q8TED0	UTP15	U3 small nucleolar RNA-associated protein 15 homolog		1.12167	0.00369281	0.00687217	Up
Q12846	STX4	Syntaxin-4 (Renal carcinoma antigen NY-REN-31)		1.12167	0.00171055	0.00369236	Up
Q9P0I2	EMC3	ER membrane protein complex subunit 3 (Transmembrane protein 111)		1.12133	0.00957748	0.0152738	Up
A8MWD9	SNRPGP15	Putative small nuclear ribonucleoprotein G-like protein 15		1.121	0.0133906	0.0204065	Up
Q9UPT5	EXOC7	Exocyst complex component 7 (Exocyst complex component Exo70)		1.121	0.00346602	0.00653363	Up
Q9Y679	AUP1	Lipid droplet-regulating VLDL assembly factor AUP1 (Ancient ubiquitous protein 1)		1.121	4.97306e-08	5.19468e-06	Up
Q9NPA0	EMC7	ER membrane protein complex subunit 7		1.12067	0.00295491	0.00574366	Up
Q9H3P2	NELFA	Negative elongation factor A (NELF-A) (Wolf-Hirschhorn syndrome candidate 2 protein)		1.12067	0.000874319	0.0021858	Up
Q5T686	AVPI1	Arginine vasopressin-induced protein 1 (AVP-induced protein 1)		1.12033	0.0117404	0.0182212	Up
P16070	CD44	CD44 antigen (CDw44) (Epican) (Extracellular matrix receptor III) (ECMR-III) (GP90 lymphocyte homing/adhesion receptor) (HUTCH-I) (Heparan sulfate proteoglycan) (Hermes antigen) (Hyaluronate receptor) (Phagocytic glycoprotein 1) (PGP-1) (Phagocytic glycoprotein I) (PGP-I) (CD antigen CD44)		1.12033	0.0456614	0.0607597	Up
Q3ZCQ8	TIMM50	Mitochondrial import inner membrane translocase subunit TIM50		1.12033	0.00735912	0.0121639	Up
O60942	RNGTT	mRNA-capping enzyme (HCAP1) (HCE) [Includes: mRNA 5'-triphosphate monophosphatase (EC 3.6.1.74) (mRNA 5'-phosphatase); mRNA guanylyltransferase (EC 2.7.7.50) (GTP--RNA guanylyltransferase) (GTase)]		1.12033	0.00289606	0.00565673	Up
P49588	AARS1	Alanine--tRNA ligase, cytoplasmic (EC 6.1.1.7) (Alanyl-tRNA synthetase) (AlaRS) (Renal carcinoma antigen NY-REN-42)		1.12	0.000161408	0.000653934	Up
Q9HDC9	APMAP	Adipocyte plasma membrane-associated protein (Protein BSCv)		1.12	0.000125957	0.000553222	Up
Q9UNH6	SNX7	Sorting nexin-7		1.12	0.0116159	0.0180687	Up
Q5VZF2	MBNL2	Muscleblind-like protein 2 (Muscleblind-like protein 1) (Muscleblind-like protein-like) (Muscleblind-like protein-like 39)		1.11967	3.46578e-07	1.75295e-05	Up
Q7L5D6	GET4	Golgi to ER traffic protein 4 homolog (Conserved edge-expressed protein) (Transmembrane domain recognition complex 35 kDa subunit) (TRC35)		1.11967	0.0171418	0.0253747	Up
Q9ULR5	PAIP2B	Polyadenylate-binding protein-interacting protein 2B (PABP-interacting protein 2B) (PAIP-2B) (Poly(A)-binding protein-interacting protein 2B)		1.11933	0.0438971	0.0587046	Up
P0C7P4	UQCRFS1P1	Putative cytochrome b-c1 complex subunit Rieske-like protein 1 (Ubiquinol-cytochrome c reductase Rieske iron-sulfur subunit pseudogene 1)		1.11933	0.011788	0.018289	Up
Q9UG01	IFT172	Intraflagellar transport protein 172 homolog		1.11933	0.00350452	0.00659327	Up
P78344	EIF4G2	Eukaryotic translation initiation factor 4 gamma 2 (eIF-4-gamma 2) (eIF-4G 2) (eIF4G 2) (Death-associated protein 5) (DAP-5) (p97)		1.11933	5.14498e-05	0.000299293	Up
P25490	YY1	Transcriptional repressor protein YY1 (Delta transcription factor) (INO80 complex subunit S) (NF-E1) (Yin and yang 1) (YY-1)		1.119	0.000151354	0.000625866	Up
Q15532	SS18	Protein SSXT (Protein SYT) (Synovial sarcoma translocated to X chromosome protein)		1.119	0.136798	0.165321	None
Q14157	UBAP2L	Ubiquitin-associated protein 2-like (Protein NICE-4) (RNA polymerase II degradation factor UBAP2L)		1.11833	3.53636e-06	5.87965e-05	Up
O14681	EI24	Etoposide-induced protein 2.4 homolog (p53-induced gene 8 protein)		1.118	0.0136077	0.0206849	Up
Q5R3I4	TTC38	Tetratricopeptide repeat protein 38 (TPR repeat protein 38)		1.118	0.0094806	0.0151494	Up
Q6ZU65	UBN2	Ubinuclein-2		1.118	5.95554e-05	0.000330062	Up
Q9NRF9	POLE3	DNA polymerase epsilon subunit 3 (Arsenic-transactivated protein) (AsTP) (Chromatin accessibility complex 17 kDa protein) (CHRAC-17) (HuCHRAC17) (DNA polymerase II subunit 3) (DNA polymerase epsilon subunit p17)		1.11767	0.0178546	0.02626	Up
P50991	CCT4	T-complex protein 1 subunit delta (TCP-1-delta) (CCT-delta) (Stimulator of TAR RNA-binding)		1.11767	2.55657e-05	0.000193759	Up
P21283	ATP6V1C1	V-type proton ATPase subunit C 1 (V-ATPase subunit C 1) (Vacuolar proton pump subunit C 1)		1.11733	0.00950564	0.0151793	Up
Q9UK59	DBR1	Lariat debranching enzyme (EC 3.1.4.-)		1.11733	0.145096	0.174296	None
Q02818	NUCB1	Nucleobindin-1 (CALNUC)		1.11667	4.98509e-06	7.06588e-05	Up
Q5VIR6	VPS53	Vacuolar protein sorting-associated protein 53 homolog		1.11667	0.0446071	0.0596044	Up
Q969S3	ZNF622	Cytoplasmic 60S subunit biogenesis factor ZNF622 (Zinc finger protein 622) (Zinc finger-like protein 9)		1.11633	0.00923246	0.0148269	Up
P40763	STAT3	Signal transducer and activator of transcription 3 (Acute-phase response factor)		1.11633	0.00841006	0.0136521	Up
O94913	PCF11	Pre-mRNA cleavage complex 2 protein Pcf11 (Pre-mRNA cleavage complex II protein Pcf11)		1.11633	0.00145342	0.00325125	Up
Q01167	FOXK2	Forkhead box protein K2 (G/T-mismatch specific binding protein) (nGTBP) (Interleukin enhancer-binding factor 1)		1.11633	0.00100945	0.00244845	Up
Q5T8I3	EEIG2	EEIG family member 2 (EEIG2)		1.11633	0.000448302	0.00135648	Up
P30520	ADSS2	Adenylosuccinate synthetase isozyme 2 (AMPSase 2) (AdSS 2) (EC 6.3.4.4) (Adenylosuccinate synthetase, acidic isozyme) (Adenylosuccinate synthetase, liver isozyme) (L-type adenylosuccinate synthetase) (IMP--aspartate ligase 2)		1.11633	0.000356804	0.00114755	Up
Q9H4I2	ZHX3	Zinc fingers and homeoboxes protein 3 (Triple homeobox protein 1) (Zinc finger and homeodomain protein 3)		1.116	0.000167336	0.000672284	Up
P62253	UBE2G1	Ubiquitin-conjugating enzyme E2 G1 (EC 2.3.2.23) (E2 ubiquitin-conjugating enzyme G1) (E217K) (UBC7) (Ubiquitin carrier protein G1) (Ubiquitin-protein ligase G1) [Cleaved into: Ubiquitin-conjugating enzyme E2 G1, N-terminally processed]		1.116	0.0710504	0.0907489	None
Q9H267	VPS33B	Vacuolar protein sorting-associated protein 33B (hVPS33B)		1.116	0.000750778	0.00197562	Up
O95985	TOP3B	DNA topoisomerase 3-beta-1 (EC 5.6.2.1) (DNA topoisomerase III beta-1)		1.11567	0.00873794	0.0141271	Up
Q15404	RSU1	Ras suppressor protein 1 (RSP-1) (Rsu-1)		1.11567	0.00262103	0.00520846	Up
Q5JWF2	GNAS	Guanine nucleotide-binding protein G(s) subunit alpha isoforms XLas (Adenylate cyclase-stimulating G alpha protein) (Extra large alphas protein) (XLalphas)		1.11567	0.0012338	0.00286674	Up
Q9Y376	CAB39	Calcium-binding protein 39 (MO25alpha) (Protein Mo25)		1.11567	0.00104629	0.00252381	Up
Q8IWZ3	ANKHD1	Ankyrin repeat and KH domain-containing protein 1 (HIV-1 Vpr-binding ankyrin repeat protein) (Multiple ankyrin repeats single KH domain) (hMASK)		1.11567	0.000720143	0.00191812	Up
Q15788	NCOA1	Nuclear receptor coactivator 1 (NCoA-1) (EC 2.3.1.48) (Class E basic helix-loop-helix protein 74) (bHLHe74) (Protein Hin-2) (RIP160) (Renal carcinoma antigen NY-REN-52) (Steroid receptor coactivator 1) (SRC-1)		1.11567	0.000603263	0.0016843	Up
Q14165	MLEC	Malectin		1.11567	0.000446182	0.00135262	Up
Q5VT52	RPRD2	Regulation of nuclear pre-mRNA domain-containing protein 2		1.11533	0.0208633	0.030168	Up
P30519	HMOX2	Heme oxygenase 2 (HO-2) (EC 1.14.14.18) [Cleaved into: Heme oxygenase 2 soluble form]		1.11533	0.0199427	0.0289764	Up
Q9Y5S9	RBM8A	RNA-binding protein 8A (Binder of OVCA1-1) (BOV-1) (RNA-binding motif protein 8A) (RNA-binding protein Y14) (Ribonucleoprotein RBM8A)		1.11533	0.00141744	0.00318113	Up
Q70E73	RAPH1	Ras-associated and pleckstrin homology domains-containing protein 1 (RAPH1) (Amyotrophic lateral sclerosis 2 chromosomal region candidate gene 18 protein) (Amyotrophic lateral sclerosis 2 chromosomal region candidate gene 9 protein) (Lamellipodin) (Proline-rich EVH1 ligand 2) (PREL-2) (Protein RMO1)		1.115	0.0143054	0.0215884	Up
Q9H0G5	NSRP1	Nuclear speckle splicing regulatory protein 1 (Coiled-coil domain-containing protein 55) (Nuclear speckle-related protein 70) (NSrp70)		1.115	0.000498648	0.00146904	Up
Q9Y248	GINS2	DNA replication complex GINS protein PSF2 (GINS complex subunit 2)		1.115	0.0899274	0.112292	None
Q8N8A2	ANKRD44	Serine/threonine-protein phosphatase 6 regulatory ankyrin repeat subunit B (PP6-ARS-B) (Serine/threonine-protein phosphatase 6 regulatory subunit ARS-B) (Ankyrin repeat domain-containing protein 44)		1.11467	0.0271786	0.0381628	Up
Q6IQ32	ADNP2	Activity-dependent neuroprotector homeobox protein 2 (ADNP homeobox protein 2) (Zinc finger protein 508)		1.11467	0.0239244	0.0340612	Up
Q9Y4I1	MYO5A	Unconventional myosin-Va (Dilute myosin heavy chain, non-muscle) (Myosin heavy chain 12) (Myosin-12) (Myoxin)		1.11467	0.00282551	0.00554825	Up
Q8NFH4	NUP37	Nucleoporin Nup37 (p37) (Nup107-160 subcomplex subunit Nup37)		1.11467	7.41738e-05	0.000386557	Up
P12036	NEFH	Neurofilament heavy polypeptide (NF-H) (200 kDa neurofilament protein) (Neurofilament triplet H protein)		1.11467	0.322234	0.360162	None
P34931	HSPA1L	Heat shock 70 kDa protein 1-like (Heat shock 70 kDa protein 1L) (Heat shock 70 kDa protein 1-Hom) (HSP70-Hom)		1.11467	0.266377	0.302873	None
O96008	TOMM40	Mitochondrial import receptor subunit TOM40 homolog (Protein Haymaker) (Translocase of outer membrane 40 kDa subunit homolog) (p38.5)		1.11433	0.0468976	0.0621807	Up
P49754	VPS41	Vacuolar protein sorting-associated protein 41 homolog (S53)		1.11433	0.00659669	0.0110752	Up
Q96L92	SNX27	Sorting nexin-27		1.11433	0.00577972	0.00996825	Up
P54920	NAPA	Alpha-soluble NSF attachment protein (SNAP-alpha) (N-ethylmaleimide-sensitive factor attachment protein alpha)		1.114	0.00136473	0.00309609	Up
P51812	RPS6KA3	Ribosomal protein S6 kinase alpha-3 (S6K-alpha-3) (EC 2.7.11.1) (90 kDa ribosomal protein S6 kinase 3) (p90-RSK 3) (p90RSK3) (Insulin-stimulated protein kinase 1) (ISPK-1) (MAP kinase-activated protein kinase 1b) (MAPK-activated protein kinase 1b) (MAPKAP kinase 1b) (MAPKAPK-1b) (Ribosomal S6 kinase 2) (RSK-2) (pp90RSK2)		1.114	0.00162636	0.00355211	Up
Q92599	SEPTIN8	Septin-8		1.11367	0.00930543	0.0149241	Up
O75306	NDUFS2	NADH dehydrogenase [ubiquinone] iron-sulfur protein 2, mitochondrial (EC 7.1.1.2) (Complex I-49kD) (CI-49kD) (NADH-ubiquinone oxidoreductase 49 kDa subunit)		1.11367	0.00291888	0.00569204	Up
Q96B45	BORCS7	BLOC-1-related complex subunit 7 (Diaskedin)		1.11333	0.000539629	0.001562	Up
Q75QN2	INTS8	Integrator complex subunit 8 (Int8) (Protein kaonashi-1)		1.11333	0.000170839	0.000682363	Up
P31150	GDI1	Rab GDP dissociation inhibitor alpha (Rab GDI alpha) (Guanosine diphosphate dissociation inhibitor 1) (GDI-1) (Oligophrenin-2) (Protein XAP-4)		1.113	0.000964341	0.00236291	Up
Q16539	MAPK14	Mitogen-activated protein kinase 14 (MAP kinase 14) (MAPK 14) (EC 2.7.11.24) (Cytokine suppressive anti-inflammatory drug-binding protein) (CSAID-binding protein) (CSBP) (MAP kinase MXI2) (MAX-interacting protein 2) (Mitogen-activated protein kinase p38 alpha) (MAP kinase p38 alpha) (Stress-activated protein kinase 2a) (SAPK2a)		1.113	0.0549914	0.0717636	None
Q13164	MAPK7	Mitogen-activated protein kinase 7 (MAP kinase 7) (MAPK 7) (EC 2.7.11.24) (Big MAP kinase 1) (BMK-1) (Extracellular signal-regulated kinase 5) (ERK-5)		1.11267	0.00297982	0.00578506	Up
Q8WTW3	COG1	Conserved oligomeric Golgi complex subunit 1 (COG complex subunit 1) (Component of oligomeric Golgi complex 1)		1.11233	0.00638645	0.0107938	Up
P54725	RAD23A	UV excision repair protein RAD23 homolog A (HR23A) (hHR23A)		1.11233	0.0028205	0.00554068	Up
O14686	KMT2D	Histone-lysine N-methyltransferase 2D (Lysine N-methyltransferase 2D) (EC 2.1.1.364) (ALL1-related protein) (Myeloid/lymphoid or mixed-lineage leukemia protein 2)		1.11233	0.155286	0.185471	None
Q96AB6	NTAN1	Protein N-terminal asparagine amidohydrolase (EC 3.5.1.121) (Protein NH2-terminal asparagine amidohydrolase) (PNAA) (Protein NH2-terminal asparagine deamidase) (PNAD) (Protein N-terminal Asn amidase) (Protein N-terminal asparagine amidase) (Protein NTN-amidase)		1.112	0.0192345	0.0280831	Up
Q96S55	WRNIP1	ATPase WRNIP1 (EC 3.6.1.-) (Werner helicase-interacting protein 1)		1.11167	0.0261778	0.0368653	Up
P10809	HSPD1	60 kDa heat shock protein, mitochondrial (EC 5.6.1.7) (60 kDa chaperonin) (Chaperonin 60) (CPN60) (Heat shock protein 60) (HSP-60) (Hsp60) (HuCHA60) (Mitochondrial matrix protein P1) (P60 lymphocyte protein)		1.11167	0.000391045	0.00123373	Up
P78537	BLOC1S1	Biogenesis of lysosome-related organelles complex 1 subunit 1 (BLOC-1 subunit 1) (GCN5-like protein 1) (Protein RT14)		1.11167	0.000314089	0.00105538	Up
O75165	DNAJC13	DnaJ homolog subfamily C member 13 (Required for receptor-mediated endocytosis 8) (RME-8)		1.11167	1.44393e-05	0.000133425	Up
Q6ZMI0	PPP1R21	Protein phosphatase 1 regulatory subunit 21 (Coiled-coil domain-containing protein 128) (KLRAQ motif-containing protein 1)		1.11133	0.0141517	0.0213968	Up
Q7Z6E9	RBBP6	E3 ubiquitin-protein ligase RBBP6 (EC 2.3.2.27) (Proliferation potential-related protein) (Protein P2P-R) (RING-type E3 ubiquitin transferase RBBP6) (Retinoblastoma-binding Q protein 1) (RBQ-1) (Retinoblastoma-binding protein 6) (p53-associated cellular protein of testis)		1.11133	0.0176308	0.0259944	Up
Q8TD30	GPT2	Alanine aminotransferase 2 (ALT2) (EC 2.6.1.2) (Glutamate pyruvate transaminase 2) (GPT 2) (Glutamic--alanine transaminase 2) (Glutamic--pyruvic transaminase 2)		1.11133	0.0103991	0.0164044	Up
Q6P2C8	MED27	Mediator of RNA polymerase II transcription subunit 27 (Cofactor required for Sp1 transcriptional activation subunit 8) (CRSP complex subunit 8) (Mediator complex subunit 27) (P37 TRAP/SMCC/PC2 subunit) (Transcriptional coactivator CRSP34)		1.11133	0.00387846	0.00715667	Up
Q16864	ATP6V1F	V-type proton ATPase subunit F (V-ATPase subunit F) (V-ATPase 14 kDa subunit) (Vacuolar proton pump subunit F)		1.111	0.0099729	0.0158047	Up
O15381	NVL	Nuclear valosin-containing protein-like (NVLp) (Nuclear VCP-like protein)		1.111	0.202053	0.235646	None
P08574	CYC1	Cytochrome c1, heme protein, mitochondrial (EC 7.1.1.8) (Complex III subunit 4) (Complex III subunit IV) (Cytochrome b-c1 complex subunit 4) (Ubiquinol-cytochrome-c reductase complex cytochrome c1 subunit) (Cytochrome c-1)		1.11067	0.000207413	0.00079034	Up
Q2M2I8	AAK1	AP2-associated protein kinase 1 (EC 2.7.11.1) (Adaptor-associated kinase 1)		1.11033	0.0157998	0.0235843	Up
Q9H0U4	RAB1B	Ras-related protein Rab-1B (EC 3.6.5.2)		1.11033	0.0113948	0.0177709	Up
Q15032	R3HDM1	R3H domain-containing protein 1		1.11033	4.53519e-05	0.000278309	Up
P28838	LAP3	Cytosol aminopeptidase (EC 3.4.11.1) (Cysteinylglycine-S-conjugate dipeptidase) (EC 3.4.13.23) (Leucine aminopeptidase 3) (LAP-3) (Leucyl aminopeptidase) (Peptidase S) (Proline aminopeptidase) (EC 3.4.11.5) (Prolyl aminopeptidase)		1.11033	0.0913991	0.113834	None
Q9UPR3	SMG5	Nonsense-mediated mRNA decay factor SMG5 (EST1-like protein B) (LPTS-RP1) (LPTS-interacting protein) (SMG-5 homolog) (hSMG-5)		1.11	0.00487923	0.00864481	Up
Q96B97	SH3KBP1	SH3 domain-containing kinase-binding protein 1 (CD2-binding protein 3) (CD2BP3) (Cbl-interacting protein of 85 kDa) (Human Src family kinase-binding protein 1) (HSB-1)		1.11	0.000898348	0.00223888	Up
O14974	PPP1R12A	Protein phosphatase 1 regulatory subunit 12A (Myosin phosphatase-targeting subunit 1) (Myosin phosphatase target subunit 1) (Protein phosphatase myosin-binding subunit)		1.10967	0.00869024	0.0140547	Up
Q15738	NSDHL	Sterol-4-alpha-carboxylate 3-dehydrogenase, decarboxylating (EC 1.1.1.170) (Protein H105e3)		1.10967	0.0314384	0.043609	Up
Q9NXV6	CDKN2AIP	CDKN2A-interacting protein (Collaborator of ARF)		1.10967	0.0158608	0.0236607	Up
Q05D32	CTDSPL2	CTD small phosphatase-like protein 2 (CTDSP-like 2) (EC 3.1.3.-)		1.10967	0.114796	0.140784	None
Q9H9L4	KANSL2	KAT8 regulatory NSL complex subunit 2 (NSL complex protein NSL2) (Non-specific lethal 2 homolog)		1.10933	0.0208716	0.0301708	Up
Q9NR19	ACSS2	Acetyl-coenzyme A synthetase, cytoplasmic (EC 6.2.1.1) (Acetate--CoA ligase) (Acetyl-CoA synthetase) (ACS) (AceCS) (Acetyl-CoA synthetase 1) (AceCS1) (Acyl-CoA synthetase short-chain family member 2) (Acyl-activating enzyme) (Propionate--CoA ligase) (EC 6.2.1.17)		1.10933	0.00333654	0.00632429	Up
Q9P253	VPS18	Vacuolar protein sorting-associated protein 18 homolog (hVPS18)		1.10933	0.000116442	0.000527338	Up
Q8WUK0	PTPMT1	Phosphatidylglycerophosphatase and protein-tyrosine phosphatase 1 (EC 3.1.3.27) (PTEN-like phosphatase) (Phosphoinositide lipid phosphatase) (Protein-tyrosine phosphatase mitochondrial 1) (EC 3.1.3.16, EC 3.1.3.48)		1.10933	5.9713e-05	0.000330174	Up
Q9Y5A7	NUB1	NEDD8 ultimate buster 1 (Negative regulator of ubiquitin-like proteins 1) (Renal carcinoma antigen NY-REN-18)		1.109	0.0146147	0.0219654	Up
P51580	TPMT	Thiopurine S-methyltransferase (EC 2.1.1.67) (Thiopurine methyltransferase)		1.109	0.0120292	0.0186152	Up
A0A0B4J2D5	GATD3B	Putative glutamine amidotransferase-like class 1 domain-containing protein 3B, mitochondrial (Keio novel protein-I) (KNP-I) (Protein GT335) (Protein HES1)		1.109	0.0108634	0.0170416	Up
O15258	RER1	Protein RER1		1.109	0.000162902	0.000658877	Up
Q8WZA0	LZIC	Protein LZIC (Leucine zipper and CTNNBIP1 domain-containing protein) (Leucine zipper and ICAT homologous domain-containing protein)		1.10867	0.00360685	0.00675142	Up
Q7L5N1	COPS6	COP9 signalosome complex subunit 6 (SGN6) (Signalosome subunit 6) (JAB1-containing signalosome subunit 6) (MOV34 homolog) (Vpr-interacting protein) (hVIP)		1.10867	0.0301658	0.0419406	Up
Q9Y606	PUS1	Pseudouridylate synthase 1 homolog (EC 5.4.99.-) (tRNA pseudouridine synthase 1) (EC 5.4.99.12) (tRNA pseudouridine(38-40) synthase) (tRNA pseudouridylate synthase I) (tRNA-uridine isomerase I)		1.10867	0.00948756	0.0151555	Up
Q14966	ZNF638	Zinc finger protein 638 (Cutaneous T-cell lymphoma-associated antigen se33-1) (CTCL-associated antigen se33-1) (Nuclear protein 220) (Zinc finger matrin-like protein)		1.10833	0.0461902	0.0613614	Up
Q9UPY8	MAPRE3	Microtubule-associated protein RP/EB family member 3 (EB1 protein family member 3) (EBF3) (End-binding protein 3) (EB3) (RP3)		1.10833	0.0294082	0.0410059	Up
Q96PU4	UHRF2	E3 ubiquitin-protein ligase UHRF2 (EC 2.3.2.27) (Np95/ICBP90-like RING finger protein) (Np95-like RING finger protein) (Nuclear protein 97) (Nuclear zinc finger protein Np97) (RING finger protein 107) (RING-type E3 ubiquitin transferase UHRF2) (Ubiquitin-like PHD and RING finger domain-containing protein 2) (Ubiquitin-like-containing PHD and RING finger domains protein 2)		1.108	0.000427777	0.00131424	Up
Q9NY12	GAR1	H/ACA ribonucleoprotein complex subunit 1 (Nucleolar protein family A member 1) (snoRNP protein GAR1)		1.108	0.0154717	0.0231377	Up
Q96RF0	SNX18	Sorting nexin-18 (SH3 and PX domain-containing protein 3B)		1.108	0.00519778	0.00911841	Up
Q9ULC4	MCTS1	Malignant T-cell-amplified sequence 1 (MCT-1) (Multiple copies T-cell malignancies)		1.108	0.000759547	0.00198241	Up
Q96CS2	HAUS1	HAUS augmin-like complex subunit 1 (Coiled-coil domain-containing protein 5) (Enhancer of invasion-cluster) (HEI-C)		1.108	0.128615	0.156218	None
O14735	CDIPT	CDP-diacylglycerol--inositol 3-phosphatidyltransferase (EC 2.7.8.11) (Phosphatidylinositol synthase) (PI synthase) (PtdIns synthase)		1.10767	0.000810145	0.00207281	Up
Q8WYP3	RIN2	Ras and Rab interactor 2 (Ras association domain family 4) (Ras inhibitor JC265) (Ras interaction/interference protein 2)		1.10767	0.201908	0.235535	None
Q96JM3	CHAMP1	Chromosome alignment-maintaining phosphoprotein 1 (Zinc finger protein 828)		1.10767	0.137425	0.165995	None
O00268	TAF4	Transcription initiation factor TFIID subunit 4 (RNA polymerase II TBP-associated factor subunit C) (TBP-associated factor 4) (Transcription initiation factor TFIID 130 kDa subunit) (TAF(II)130) (TAFII-130) (TAFII130) (Transcription initiation factor TFIID 135 kDa subunit) (TAF(II)135) (TAFII-135) (TAFII135)		1.10733	0.00366496	0.00683358	Up
P31939	ATIC	Bifunctional purine biosynthesis protein ATIC (AICAR transformylase/inosine monophosphate cyclohydrolase) (ATIC) [Cleaved into: Bifunctional purine biosynthesis protein ATIC, N-terminally processed] [Includes: Phosphoribosylaminoimidazolecarboxamide formyltransferase (EC 2.1.2.3) (5-aminoimidazole-4-carboxamide ribonucleotide formyltransferase) (AICAR formyltransferase) (AICAR transformylase); In…		1.10733	0.00149801	0.00333084	Up
O43353	RIPK2	Receptor-interacting serine/threonine-protein kinase 2 (EC 2.7.11.1) (CARD-containing interleukin-1 beta-converting enzyme-associated kinase) (CARD-containing IL-1 beta ICE-kinase) (RIP-like-interacting CLARP kinase) (Receptor-interacting protein 2) (RIP-2) (Tyrosine-protein kinase RIPK2) (EC 2.7.10.2)		1.107	0.0518581	0.0682306	None
Q92871	PMM1	Phosphomannomutase 1 (PMM 1) (EC 5.4.2.8) (PMMH-22)		1.10667	0.0417198	0.0562467	Up
Q5F1R6	DNAJC21	DnaJ homolog subfamily C member 21 (DnaJ homolog subfamily A member 5) (Protein GS3)		1.10667	0.00932037	0.0149431	Up
P51570	GALK1	Galactokinase (EC 2.7.1.6) (Galactose kinase)		1.10667	0.00408106	0.00745325	Up
Q9BSQ5	CCM2	Cerebral cavernous malformations 2 protein (Malcavernin)		1.10667	0.000430004	0.00131771	Up
O43752	STX6	Syntaxin-6		1.10633	0.00453853	0.0081463	Up
P31946	YWHAB	14-3-3 protein beta/alpha (Protein 1054) (Protein kinase C inhibitor protein 1) (KCIP-1) [Cleaved into: 14-3-3 protein beta/alpha, N-terminally processed]		1.10633	0.00357147	0.00669563	Up
Q9UPU9	SAMD4A	Protein Smaug homolog 1 (Smaug 1) (hSmaug1) (Sterile alpha motif domain-containing protein 4A) (SAM domain-containing protein 4A)		1.10633	0.099787	0.123132	None
Q7Z7K6	CENPV	Centromere protein V (CENP-V) (Nuclear protein p30) (Proline-rich protein 6)		1.106	0.0058259	0.0100299	Up
O94905	ERLIN2	Erlin-2 (Endoplasmic reticulum lipid raft-associated protein 2) (Stomatin-prohibitin-flotillin-HflC/K domain-containing protein 2) (SPFH domain-containing protein 2)		1.106	0.0027515	0.00543179	Up
O75570	MTRF1	Peptide chain release factor 1, mitochondrial (MRF-1) (MtRF-1)		1.10567	0.0122762	0.0189304	Up
Q6I9Y2	THOC7	THO complex subunit 7 homolog (Functional spliceosome-associated protein 24) (fSAP24) (Ngg1-interacting factor 3-like protein 1-binding protein 1) (NIF3L1-binding protein 1) (hTREX30)		1.10567	0.00418447	0.00759878	Up
Q9NQR4	NIT2	Omega-amidase NIT2 (EC 3.5.1.3) (Nitrilase homolog 2)		1.10533	5.44988e-05	0.000311746	Up
P09012	SNRPA	U1 small nuclear ribonucleoprotein A (U1 snRNP A) (U1-A) (U1A)		1.105	0.00886497	0.014294	Up
P49915	GMPS	GMP synthase [glutamine-hydrolyzing] (EC 6.3.5.2) (GMP synthetase) (Glutamine amidotransferase)		1.10467	0.000822336	0.00209286	Up
P50570	DNM2	Dynamin-2 (EC 3.6.5.5)		1.10467	0.000453795	0.00136622	Up
Q9NWH9	SLTM	SAFB-like transcription modulator (Modulator of estrogen-induced transcription)		1.10433	0.004309	0.00778667	Up
Q8NB90	AFG2A	ATPase family gene 2 protein homolog A (EC 3.6.4.10) (AFG2 AAA ATPase homolog A) (Ribosome biogenesis protein SPATA5) (Spermatogenesis-associated factor protein) (Spermatogenesis-associated protein 5)		1.10433	9.16763e-05	0.000444057	Up
P48059	LIMS1	LIM and senescent cell antigen-like-containing domain protein 1 (Particularly interesting new Cys-His protein 1) (PINCH-1) (Renal carcinoma antigen NY-REN-48)		1.10433	6.11036e-05	0.0003367	Up
P52789	HK2	Hexokinase-2 (EC 2.7.1.1) (Hexokinase type II) (HK II) (Hexokinase-B) (Muscle form hexokinase)		1.104	0.00902395	0.0145163	Up
O43719	HTATSF1	HIV Tat-specific factor 1 (Tat-SF1)		1.104	0.00325524	0.00619217	Up
Q96JJ7	TMX3	Protein disulfide-isomerase TMX3 (EC 5.3.4.1) (Thioredoxin domain-containing protein 10) (Thioredoxin-related transmembrane protein 3)		1.104	0.0026098	0.00519474	Up
Q5MNZ6	WDR45B	WD repeat domain phosphoinositide-interacting protein 3 (WIPI-3) (WD repeat-containing protein 45-like) (WDR45-like protein) (WD repeat-containing protein 45B) (WIPI49-like protein)		1.104	0.00207441	0.0043075	Up
Q9GZL7	WDR12	Ribosome biogenesis protein WDR12 (WD repeat-containing protein 12)		1.104	0.00201424	0.00420253	Up
Q9BYI3	HYCC1	Hyccin (Down-regulated by CTNNB1 protein A)		1.104	0.0020023	0.00418306	Up
Q52LJ0	FAM98B	Protein FAM98B		1.104	3.54346e-06	5.87115e-05	Up
Q86TI2	DPP9	Dipeptidyl peptidase 9 (DP9) (EC 3.4.14.5) (Dipeptidyl peptidase IV-related protein 2) (DPRP-2) (Dipeptidyl peptidase IX) (DPP IX) (Dipeptidyl peptidase-like protein 9) (DPLP9)		1.104	0.00476113	0.00848563	Up
Q96RY7	IFT140	Intraflagellar transport protein 140 homolog (WD and tetratricopeptide repeats protein 2)		1.104	0.197955	0.231317	None
P14735	IDE	Insulin-degrading enzyme (EC 3.4.24.56) (Abeta-degrading protease) (Insulin protease) (Insulinase) (Insulysin)		1.10367	0.00121878	0.00283871	Up
Q8NDX5	PHC3	Polyhomeotic-like protein 3 (Early development regulatory protein 3) (Homolog of polyhomeotic 3) (hPH3)		1.10333	0.151936	0.181651	None
Q14156	EFR3A	Protein EFR3 homolog A (Protein EFR3-like)		1.10333	0.00620184	0.0105374	Up
P55795	HNRNPH2	Heterogeneous nuclear ribonucleoprotein H2 (hnRNP H2) (FTP-3) (Heterogeneous nuclear ribonucleoprotein H') (hnRNP H') [Cleaved into: Heterogeneous nuclear ribonucleoprotein H2, N-terminally processed]		1.103	0.0422687	0.0568433	Up
Q03154	ACY1	Aminoacylase-1 (ACY-1) (EC 3.5.1.14) (N-acyl-L-amino-acid amidohydrolase)		1.103	5.80119e-05	0.000324502	Up
Q15067	ACOX1	Peroxisomal acyl-coenzyme A oxidase 1 (AOX) (EC 1.3.3.6) (Palmitoyl-CoA oxidase) (Peroxisomal fatty acyl-CoA oxidase) (Straight-chain acyl-CoA oxidase) (SCOX) [Cleaved into: Peroxisomal acyl-CoA oxidase 1, A chain; Peroxisomal acyl-CoA oxidase 1, B chain; Peroxisomal acyl-CoA oxidase 1, C chain]		1.10267	0.000399818	0.001254	Up
O14617	AP3D1	AP-3 complex subunit delta-1 (AP-3 complex subunit delta) (Adaptor-related protein complex 3 subunit delta-1) (Delta-adaptin)		1.10267	0.0276829	0.0388142	Up
Q92625	ANKS1A	Ankyrin repeat and SAM domain-containing protein 1A (Odin)		1.10267	0.000319085	0.00106472	Up
Q86XN8	MEX3D	RNA-binding protein MEX3D (RING finger and KH domain-containing protein 1) (RING finger protein 193) (TINO)		1.10267	0.000149176	0.000617923	Up
Q7Z6V5	ADAT2	tRNA-specific adenosine deaminase 2 (EC 3.5.4.33) (Deaminase domain-containing protein 1) (tRNA-specific adenosine-34 deaminase subunit ADAT2)		1.10267	0.0925309	0.115035	None
Q15025	TNIP1	TNFAIP3-interacting protein 1 (A20-binding inhibitor of NF-kappa-B activation 1) (ABIN-1) (HIV-1 Nef-interacting protein) (Nef-associated factor 1) (Naf1) (Nip40-1) (Virion-associated nuclear shuttling protein) (VAN) (hVAN)		1.10233	0.00562545	0.00974766	Up
P09960	LTA4H	Leukotriene A-4 hydrolase (LTA-4 hydrolase) (EC 3.3.2.6) (Leukotriene A(4) hydrolase) (Tripeptide aminopeptidase LTA4H) (EC 3.4.11.4)		1.10233	0.000297003	0.00100571	Up
P12956	XRCC6	X-ray repair cross-complementing protein 6 (EC 3.6.4.-) (EC 4.2.99.-) (5'-deoxyribose-5-phosphate lyase Ku70) (5'-dRP lyase Ku70) (70 kDa subunit of Ku antigen) (ATP-dependent DNA helicase 2 subunit 1) (ATP-dependent DNA helicase II 70 kDa subunit) (CTC box-binding factor 75 kDa subunit) (CTC75) (CTCBF) (DNA repair protein XRCC6) (Lupus Ku autoantigen protein p70) (Ku70) (Thyroid-lupus autoantige…		1.102	0.0157634	0.023552	Up
Q9GZS1	POLR1E	DNA-directed RNA polymerase I subunit RPA49 (RNA polymerase I subunit A49) (DNA-directed RNA polymerase I subunit E) (RNA polymerase I-associated factor 1) (RNA polymerase I-associated factor 53)		1.102	0.000629603	0.00173466	Up
Q9NXU5	ARL15	ADP-ribosylation factor-like protein 15 (ADP-ribosylation factor-related protein 2) (ARF-related protein 2)		1.102	0.0539445	0.0706083	None
P07910	HNRNPC	Heterogeneous nuclear ribonucleoproteins C1/C2 (hnRNP C1/C2)		1.10167	0.00100953	0.00244743	Up
B2RTY4	MYO9A	Unconventional myosin-IXa (Unconventional myosin-9a)		1.10167	0.0374166	0.0509455	Up
P15170	GSPT1	Eukaryotic peptide chain release factor GTP-binding subunit ERF3A (Eukaryotic peptide chain release factor subunit 3a) (eRF3a) (EC 3.6.5.-) (G1 to S phase transition protein 1 homolog)		1.10133	0.00738449	0.0121933	Up
P13984	GTF2F2	General transcription factor IIF subunit 2 (General transcription factor IIF 30 kDa subunit) (Transcription initiation factor IIF subunit beta) (TFIIF-beta) (Transcription initiation factor RAP30)		1.10133	0.0139483	0.0211491	Up
Q9Y5A6	ZSCAN21	Zinc finger and SCAN domain-containing protein 21 (Renal carcinoma antigen NY-REN-21) (Zinc finger protein 38 homolog) (Zfp-38)		1.10133	0.146053	0.175359	None
Q99627	COPS8	COP9 signalosome complex subunit 8 (SGN8) (Signalosome subunit 8) (COP9 homolog) (hCOP9) (JAB1-containing signalosome subunit 8)		1.10133	0.1226	0.14963	None
Q8NI27	THOC2	THO complex subunit 2 (Tho2) (hTREX120)		1.101	0.00130724	0.00299252	Up
Q96T51	RUFY1	RUN and FYVE domain-containing protein 1 (FYVE-finger protein EIP1) (La-binding protein 1) (Rab4-interacting protein) (Zinc finger FYVE domain-containing protein 12)		1.10067	0.00393197	0.00723597	Up
Q5TC82	RC3H1	Roquin-1 (Roquin) (EC 2.3.2.27) (RING finger and C3H zinc finger protein 1) (RING finger and CCCH-type zinc finger domain-containing protein 1) (RING finger protein 198)		1.10067	0.000621817	0.0017211	Up
O94874	UFL1	E3 UFM1-protein ligase 1 (EC 2.3.2.-) (E3 UFM1-protein transferase 1) (Multiple alpha-helix protein located at ER) (Novel LZAP-binding protein) (Regulator of C53/LZAP and DDRGK1)		1.10067	2.03494e-05	0.000164611	Up
P07237	P4HB	Protein disulfide-isomerase (PDI) (EC 5.3.4.1) (Cellular thyroid hormone-binding protein) (Prolyl 4-hydroxylase subunit beta) (p55)		1.10067	1.0468e-05	0.000111775	Up
O00506	STK25	Serine/threonine-protein kinase 25 (EC 2.7.11.1) (Ste20-like kinase) (Sterile 20/oxidant stress-response kinase 1) (SOK-1) (Ste20/oxidant stress response kinase 1)		1.10067	0.156185	0.186452	None
Q9Y315	DERA	Deoxyribose-phosphate aldolase (DERA) (EC 4.1.2.4) (2-deoxy-D-ribose 5-phosphate aldolase) (Phosphodeoxyriboaldolase) (Deoxyriboaldolase)		1.10033	0.00832166	0.0135315	Up
P48147	PREP	Prolyl endopeptidase (PE) (EC 3.4.21.26) (Post-proline cleaving enzyme)		1.10033	9.43071e-05	0.000453146	Up
Q13671	RIN1	Ras and Rab interactor 1 (Ras inhibitor JC99) (Ras interaction/interference protein 1)		1.09967	0.299374	0.336962	None
Q01664	TFAP4	Transcription factor AP-4 (Activating enhancer-binding protein 4) (Class C basic helix-loop-helix protein 41) (bHLHc41)		1.09967	0.0144552	0.0217665	None
O60814	H2BC12	Histone H2B type 1-K (H2B K) (HIRA-interacting protein 1)		1.09933	0.122827	0.149869	None
Q3V6T2	CCDC88A	Girdin (Akt phosphorylation enhancer) (APE) (Coiled-coil domain-containing protein 88A) (G alpha-interacting vesicle-associated protein) (GIV) (Girders of actin filament) (Hook-related protein 1) (HkRP1)		1.09933	0.00571439	0.00986974	None
Q00403	GTF2B	Transcription initiation factor IIB (EC 2.3.1.48) (General transcription factor TFIIB) (S300-II)		1.09933	0.00281171	0.00552568	None
Q12926	ELAVL2	ELAV-like protein 2 (ELAV-like neuronal protein 1) (Hu-antigen B) (HuB) (Nervous system-specific RNA-binding protein Hel-N1)		1.099	0.0576228	0.074852	None
P42568	MLLT3	Protein AF-9 (ALL1-fused gene from chromosome 9 protein) (Myeloid/lymphoid or mixed-lineage leukemia translocated to chromosome 3 protein) (YEATS domain-containing protein 3)		1.099	0.00735437	0.0121603	None
Q01658	DR1	Protein Dr1 (Down-regulator of transcription 1) (Negative cofactor 2-beta) (NC2-beta) (TATA-binding protein-associated phosphoprotein)		1.099	0.00279872	0.0055069	None
Q12797	ASPH	Aspartyl/asparaginyl beta-hydroxylase (EC 1.14.11.16) (Aspartate beta-hydroxylase) (ASP beta-hydroxylase) (Peptide-aspartate beta-dioxygenase)		1.099	0.000682011	0.00184623	None
Q13888	GTF2H2	General transcription factor IIH subunit 2 (Basic transcription factor 2 44 kDa subunit) (BTF2 p44) (General transcription factor IIH polypeptide 2) (TFIIH basal transcription factor complex p44 subunit)		1.09867	0.0550791	0.0718586	None
Q7Z5L9	IRF2BP2	Interferon regulatory factor 2-binding protein 2 (IRF-2-binding protein 2) (IRF-2BP2)		1.09867	0.042729	0.057366	None
Q9HAD4	WDR41	WD repeat-containing protein 41		1.09867	0.0340527	0.0467763	None
O14776	TCERG1	Transcription elongation regulator 1 (TATA box-binding protein-associated factor 2S) (Transcription factor CA150)		1.09867	0.000196393	0.000758576	None
Q14258	TRIM25	E3 ubiquitin/ISG15 ligase TRIM25 (EC 6.3.2.n3) (Estrogen-responsive finger protein) (RING finger protein 147) (RING-type E3 ubiquitin transferase) (EC 2.3.2.27) (RING-type E3 ubiquitin transferase TRIM25) (Tripartite motif-containing protein 25) (Ubiquitin/ISG15-conjugating enzyme TRIM25) (Zinc finger protein 147)		1.09833	0.0939574	0.116688	None
Q9Y2V7	COG6	Conserved oligomeric Golgi complex subunit 6 (COG complex subunit 6) (Component of oligomeric Golgi complex 6)		1.09833	0.00717329	0.0119142	None
O15173	PGRMC2	Membrane-associated progesterone receptor component 2 (Progesterone membrane-binding protein) (Steroid receptor protein DG6)		1.09833	0.000199018	0.000768098	None
Q92598	HSPH1	Heat shock protein 105 kDa (Antigen NY-CO-25) (Heat shock 110 kDa protein)		1.09833	0.000124791	0.000551122	None
Q9BVC4	MLST8	Target of rapamycin complex subunit LST8 (TORC subunit LST8) (G protein beta subunit-like) (Gable) (Protein GbetaL) (Mammalian lethal with SEC13 protein 8) (mLST8)		1.09833	1.92955e-05	0.000159579	None
Q96AX1	VPS33A	Vacuolar protein sorting-associated protein 33A (hVPS33A)		1.098	0.0522544	0.0686768	None
P27694	RPA1	Replication protein A 70 kDa DNA-binding subunit (RP-A p70) (Replication factor A protein 1) (RF-A protein 1) (Single-stranded DNA-binding protein) [Cleaved into: Replication protein A 70 kDa DNA-binding subunit, N-terminally processed]		1.09767	0.00311543	0.00599985	None
P16949	STMN1	Stathmin (Leukemia-associated phosphoprotein p18) (Metablastin) (Oncoprotein 18) (Op18) (Phosphoprotein p19) (pp19) (Prosolin) (Protein Pr22) (pp17)		1.09767	0.00275694	0.00543582	None
Q9BVM2	DPCD	Protein DPCD		1.09733	0.159511	0.190045	None
O60547	GMDS	GDP-mannose 4,6 dehydratase (EC 4.2.1.47) (GDP-D-mannose dehydratase) (GMD)		1.09733	0.00878077	0.0141773	None
Q9NV88	INTS9	Integrator complex subunit 9 (Int9) (Protein related to CPSF subunits of 74 kDa) (RC-74)		1.09733	0.00283949	0.00556661	None
Q8WVJ2	NUDCD2	NudC domain-containing protein 2		1.097	0.00334467	0.0063322	None
Q6FI81	CIAPIN1	Anamorsin (Cytokine-induced apoptosis inhibitor 1) (Fe-S cluster assembly protein DRE2 homolog)		1.09667	0.000744747	0.00196298	None
Q53FT3	HIKESHI	Protein Hikeshi		1.09633	0.0387979	0.0526324	None
Q9HCE1	MOV10	Helicase MOV-10 (EC 3.6.4.13) (Armitage homolog) (Moloney leukemia virus 10 protein)		1.09633	0.0109109	0.017105	None
Q8TAF3	WDR48	WD repeat-containing protein 48 (USP1-associated factor 1) (WD repeat endosomal protein) (p80)		1.09633	0.00290133	0.00566473	None
P61981	YWHAG	14-3-3 protein gamma (Protein kinase C inhibitor protein 1) (KCIP-1) [Cleaved into: 14-3-3 protein gamma, N-terminally processed]		1.09633	0.000213245	0.000801755	None
Q8N954	GPATCH11	G patch domain-containing protein 11 (Coiled-coil domain-containing protein 75)		1.096	0.158511	0.189041	None
Q9UJS0	SLC25A13	Electrogenic aspartate/glutamate antiporter SLC25A13, mitochondrial (Calcium-binding mitochondrial carrier protein Aralar2) (ARALAR-related gene 2) (ARALAR2) (Citrin) (Mitochondrial aspartate glutamate carrier 2) (Solute carrier family 25 member 13)		1.096	0.0326965	0.0451326	None
Q96AJ9	VTI1A	Vesicle transport through interaction with t-SNAREs homolog 1A (Vesicle transport v-SNARE protein Vti1-like 2) (Vti1-rp2)		1.096	0.00248205	0.00499424	None
Q13425	SNTB2	Beta-2-syntrophin (59 kDa dystrophin-associated protein A1 basic component 2) (Syntrophin-3) (SNT3) (Syntrophin-like) (SNTL)		1.096	1.43639e-05	0.000133498	None
Q96P47	AGAP3	Arf-GAP with GTPase, ANK repeat and PH domain-containing protein 3 (AGAP-3) (CRAM-associated GTPase) (CRAG) (Centaurin-gamma-3) (Cnt-g3) (MR1-interacting protein) (MRIP-1)		1.096	5.68498e-06	7.52516e-05	None
Q8WWY3	PRPF31	U4/U6 small nuclear ribonucleoprotein Prp31 (Pre-mRNA-processing factor 31) (Serologically defined breast cancer antigen NY-BR-99) (U4/U6 snRNP 61 kDa protein) (Protein 61K) (hPrp31)		1.09567	0.00121636	0.00283444	None
Q96BH1	RNF25	E3 ubiquitin-protein ligase RNF25 (EC 2.3.2.27) (RING finger protein 25) (RING finger protein AO7)		1.09567	0.0249138	0.0353233	None
Q96N67	DOCK7	Dedicator of cytokinesis protein 7		1.09567	0.000979363	0.00239118	None
Q96CN4	EVI5L	EVI5-like protein (Ecotropic viral integration site 5-like protein)		1.09533	0.507859	0.547513	None
Q58A45	PAN3	PAN2-PAN3 deadenylation complex subunit PAN3 (PAB1P-dependent poly(A)-specific ribonuclease) (Poly(A)-nuclease deadenylation complex subunit 3) (PAN deadenylation complex subunit 3)		1.09533	0.018579	0.0271839	None
Q9UPQ3	AGAP1	Arf-GAP with GTPase, ANK repeat and PH domain-containing protein 1 (AGAP-1) (Centaurin-gamma-2) (Cnt-g2) (GTP-binding and GTPase-activating protein 1) (GGAP1)		1.09533	0.018056	0.0265318	None
Q8IUR7	ARMC8	Armadillo repeat-containing protein 8		1.09533	0.00140969	0.00316965	None
Q02078	MEF2A	Myocyte-specific enhancer factor 2A (Serum response factor-like protein 1)		1.095	0.0633716	0.0815917	None
P53367	ARFIP1	Arfaptin-1 (ADP-ribosylation factor-interacting protein 1)		1.095	0.00855641	0.0138663	None
O15460	P4HA2	Prolyl 4-hydroxylase subunit alpha-2 (4-PH alpha-2) (EC 1.14.11.2) (Procollagen-proline,2-oxoglutarate-4-dioxygenase subunit alpha-2)		1.09467	0.00524791	0.00918623	None
Q03135	CAV1	Caveolin-1		1.09467	0.0224571	0.0322109	None
Q07960	ARHGAP1	Rho GTPase-activating protein 1 (CDC42 GTPase-activating protein) (GTPase-activating protein rhoGAP) (Rho-related small GTPase protein activator) (Rho-type GTPase-activating protein 1) (p50-RhoGAP)		1.09433	0.00933268	0.0149578	None
Q13769	THOC5	THO complex subunit 5 homolog (Functional spliceosome-associated protein 79) (fSAP79) (NF2/meningioma region protein pK1.3) (Placental protein 39.2) (PP39.2) (hTREX90)		1.09433	7.01483e-05	0.000372034	None
Q9BYD1	MRPL13	Large ribosomal subunit protein uL13m (39S ribosomal protein L13, mitochondrial) (L13mt) (MRP-L13)		1.094	0.0710941	0.0907806	None
Q09666	AHNAK	Neuroblast differentiation-associated protein AHNAK (Desmoyokin)		1.094	0.00219228	0.00451325	None
O00429	DNM1L	Dynamin-1-like protein (EC 3.6.5.5) (Dnm1p/Vps1p-like protein) (DVLP) (Dynamin family member proline-rich carboxyl-terminal domain less) (Dymple) (Dynamin-like protein) (Dynamin-like protein 4) (Dynamin-like protein IV) (HdynIV) (Dynamin-related protein 1)		1.094	0.00123303	0.00286633	None
Q15843	NEDD8	NEDD8 (Neddylin) (Neural precursor cell expressed developmentally down-regulated protein 8) (NEDD-8) (Ubiquitin-like protein Nedd8)		1.09367	0.00617273	0.0105065	None
Q9UBU9	NXF1	Nuclear RNA export factor 1 (Tip-associated protein) (Tip-associating protein) (mRNA export factor TAP)		1.09367	0.00323715	0.00617486	None
P06576	ATP5F1B	ATP synthase subunit beta, mitochondrial (EC 7.1.2.2) (ATP synthase F1 subunit beta)		1.09367	3.46846e-07	1.73604e-05	None
Q15797	SMAD1	Mothers against decapentaplegic homolog 1 (MAD homolog 1) (Mothers against DPP homolog 1) (JV4-1) (Mad-related protein 1) (SMAD family member 1) (SMAD 1) (Smad1) (hSMAD1) (Transforming growth factor-beta-signaling protein 1) (BSP-1)		1.09333	0.0112121	0.0175144	None
P09132	SRP19	Signal recognition particle 19 kDa protein (SRP19)		1.09333	0.000857449	0.00215935	None
P11233	RALA	Ras-related protein Ral-A (EC 3.6.5.2)		1.09333	0.000278971	0.000966441	None
Q8NBN3	TMEM87A	Transmembrane protein 87A		1.093	0.00280214	0.00550911	None
O00743	PPP6C	Serine/threonine-protein phosphatase 6 catalytic subunit (PP6C) (EC 3.1.3.16) [Cleaved into: Serine/threonine-protein phosphatase 6 catalytic subunit, N-terminally processed]		1.093	0.000188003	0.000732646	None
Q8N573	OXR1	Oxidation resistance protein 1		1.09267	0.261442	0.298109	None
P16333	NCK1	Cytoplasmic protein NCK1 (NCK adaptor protein 1) (Nck-1) (SH2/SH3 adaptor protein NCK-alpha)		1.09267	4.39211e-05	0.000273015	None
Q5RKV6	EXOSC6	Exosome complex component MTR3 (Exosome component 6) (mRNA transport regulator 3 homolog) (hMtr3) (p11)		1.09267	0.0148016	0.0222186	None
Q96T23	RSF1	Remodeling and spacing factor 1 (Rsf-1) (HBV pX-associated protein 8) (Hepatitis B virus X-associated protein) (p325 subunit of RSF chromatin-remodeling complex)		1.09267	0.0357476	0.048853	None
O15144	ARPC2	Actin-related protein 2/3 complex subunit 2 (Arp2/3 complex 34 kDa subunit) (p34-ARC)		1.09267	0.00321934	0.00615311	None
Q9Y2I8	WDR37	WD repeat-containing protein 37		1.09233	0.535586	0.574055	None
P52565	ARHGDIA	Rho GDP-dissociation inhibitor 1 (Rho GDI 1) (Rho-GDI alpha)		1.09233	0.0798431	0.101039	None
O95372	LYPLA2	Acyl-protein thioesterase 2 (APT-2) (EC 3.1.2.-) (Lysophospholipase II) (LPL-II) (LysoPLA II) (Palmitoyl-protein hydrolase) (EC 3.1.2.22)		1.09233	0.00832622	0.0135298	None
Q9NP66	HMG20A	High mobility group protein 20A (HMG box-containing protein 20A) (HMG domain-containing protein 1) (HMG domain-containing protein HMGX1)		1.09233	0.00086748	0.00217776	None
P34897	SHMT2	Serine hydroxymethyltransferase, mitochondrial (SHMT) (EC 2.1.2.1) (Glycine hydroxymethyltransferase) (Serine methylase)		1.09233	0.000796082	0.00204664	None
P61009	SPCS3	Signal peptidase complex subunit 3 (Microsomal signal peptidase 22/23 kDa subunit) (SPC22/23) (SPase 22/23 kDa subunit)		1.09233	0.000339516	0.00111205	None
P55769	SNU13	NHP2-like protein 1 (High mobility group-like nuclear protein 2 homolog 1) (OTK27) (SNU13 homolog) (hSNU13) (U4/U6.U5 small nuclear ribonucleoprotein SNU13) (U4/U6.U5 tri-snRNP 15.5 kDa protein) [Cleaved into: NHP2-like protein 1, N-terminally processed]		1.092	0.00289006	0.00564731	None
Q6PCB5	RSBN1L	Lysine-specific demethylase RSBN1L (EC 1.14.11.-) (Round spermatid basic protein 1-like protein)		1.092	0.174365	0.205904	None
P22059	OSBP	Oxysterol-binding protein 1		1.092	0.00117706	0.0027643	None
Q2TB10	ZNF800	Zinc finger protein 800		1.09167	0.0243704	0.034604	None
Q9GZX9	TWSG1	Twisted gastrulation protein homolog 1		1.09167	0.00505409	0.00890863	None
P05198	EIF2S1	Eukaryotic translation initiation factor 2 subunit 1 (Eukaryotic translation initiation factor 2 subunit alpha) (eIF-2-alpha) (eIF-2A) (eIF-2alpha) (eIF2-alpha)		1.09133	0.00467165	0.00833852	None
O00233	PSMD9	26S proteasome non-ATPase regulatory subunit 9 (26S proteasome regulatory subunit p27)		1.09133	0.00531709	0.00928365	None
Q9Y5K5	UCHL5	Ubiquitin carboxyl-terminal hydrolase isozyme L5 (UCH-L5) (EC 3.4.19.12) (Ubiquitin C-terminal hydrolase UCH37) (Ubiquitin thioesterase L5)		1.09133	0.00318593	0.0061014	None
P61160	ACTR2	Actin-related protein 2 (Actin-like protein 2)		1.09133	0.00109722	0.00261386	None
Q96KC8	DNAJC1	DnaJ homolog subfamily C member 1 (DnaJ protein homolog MTJ1)		1.091	0.0963666	0.119371	None
O43166	SIPA1L1	Signal-induced proliferation-associated 1-like protein 1 (SIPA1-like protein 1) (High-risk human papilloma viruses E6 oncoproteins targeted protein 1) (E6-targeted protein 1)		1.091	0.0375706	0.0511407	None
O75940	SMNDC1	Survival of motor neuron-related-splicing factor 30 (30 kDa splicing factor SMNrp) (SMN-related protein) (Survival motor neuron domain-containing protein 1)		1.091	0.00628056	0.0106411	None
O60879	DIAPH2	Protein diaphanous homolog 2 (Diaphanous-related formin-2) (DRF2)		1.091	0.00587404	0.0100911	None
Q13190	STX5	Syntaxin-5		1.091	0.00382002	0.00706513	None
P20936	RASA1	Ras GTPase-activating protein 1 (GAP) (GTPase-activating protein) (RasGAP) (Ras p21 protein activator) (p120GAP)		1.091	0.00118979	0.00278875	None
P35221	CTNNA1	Catenin alpha-1 (Alpha E-catenin) (Cadherin-associated protein) (Renal carcinoma antigen NY-REN-13)		1.091	0.00047588	0.00141673	None
Q8N9N5	BANP	Protein BANP (BEN domain-containing protein 1) (Btg3-associated nuclear protein) (Scaffold/matrix-associated region-1-binding protein)		1.091	1.31779e-05	0.000127919	None
Q9Y3T6	R3HCC1	R3H and coiled-coil domain-containing protein 1		1.09067	0.1796	0.211618	None
P62942	FKBP1A	Peptidyl-prolyl cis-trans isomerase FKBP1A (PPIase FKBP1A) (EC 5.2.1.8) (12 kDa FK506-binding protein) (12 kDa FKBP) (FKBP-12) (Calstabin-1) (FK506-binding protein 1A) (FKBP-1A) (Immunophilin FKBP12) (Rotamase)		1.09067	0.0793439	0.100487	None
Q15459	SF3A1	Splicing factor 3A subunit 1 (SF3a120) (Spliceosome-associated protein 114) (SAP 114)		1.09067	0.0178984	0.0263164	None
O94880	PHF14	PHD finger protein 14		1.09067	0.00393771	0.00724098	None
Q9H9Q2	COPS7B	COP9 signalosome complex subunit 7b (SGN7b) (Signalosome subunit 7b) (JAB1-containing signalosome subunit 7b)		1.09067	0.00170481	0.00368659	None
P0CJ78	ZNF865	Zinc finger protein 865		1.09067	3.95039e-07	1.82515e-05	None
P12270	TPR	Nucleoprotein TPR (Megator) (NPC-associated intranuclear protein) (Translocated promoter region protein)		1.09	0.00249972	0.0050172	None
P15408	FOSL2	Fos-related antigen 2 (FRA-2)		1.09	0.0118805	0.0184088	None
Q99714	HSD17B10	3-hydroxyacyl-CoA dehydrogenase type-2 (EC 1.1.1.35) (17-beta-estradiol 17-dehydrogenase) (EC 1.1.1.62) (2-methyl-3-hydroxybutyryl-CoA dehydrogenase) (MHBD) (3-alpha-(17-beta)-hydroxysteroid dehydrogenase (NAD(+))) (EC 1.1.1.239) (3-hydroxy-2-methylbutyryl-CoA dehydrogenase) (EC 1.1.1.178) (3-hydroxyacyl-CoA dehydrogenase type II) (3alpha(or 20beta)-hydroxysteroid dehydrogenase) (EC 1.1.1.53) (7-…		1.08967	0.0140009	0.0212088	None
Q96AC1	FERMT2	Fermitin family homolog 2 (Kindlin-2) (Mitogen-inducible gene 2 protein) (MIG-2) (Pleckstrin homology domain-containing family C member 1) (PH domain-containing family C member 1)		1.08967	0.00938907	0.0150382	None
P52815	MRPL12	Large ribosomal subunit protein bL12m (39S ribosomal protein L12, mitochondrial) (L12mt) (MRP-L12) (5c5-2)		1.08967	8.94284e-05	0.000436691	None
P83436	COG7	Conserved oligomeric Golgi complex subunit 7 (COG complex subunit 7) (Component of oligomeric Golgi complex 7)		1.08933	0.200029	0.23357	None
Q13873	BMPR2	Bone morphogenetic protein receptor type-2 (BMP type-2 receptor) (BMPR-2) (EC 2.7.11.30) (Bone morphogenetic protein receptor type II) (BMP type II receptor) (BMPR-II)		1.08933	0.0584885	0.075833	None
Q14197	MRPL58	Large ribosomal subunit protein mL62 (39S ribosomal protein L58, mitochondrial) (MRP-L58) (Digestion substraction 1) (DS-1) (Immature colon carcinoma transcript 1 protein) (Peptidyl-tRNA hydrolase ICT1, mitochondrial) (EC 3.1.1.29)		1.08933	0.0559673	0.0728788	None
Q8TAT6	NPLOC4	Nuclear protein localization protein 4 homolog (Protein NPL4)		1.089	0.00389242	0.00717969	None
Q6PCE3	PGM2L1	Glucose 1,6-bisphosphate synthase (EC 2.7.1.106) (PMMLP) (Phosphoglucomutase-2-like 1)		1.089	0.000577531	0.00163141	None
Q9Y3Y2	CHTOP	Chromatin target of PRMT1 protein (Friend of PRMT1 protein) (Small arginine- and glycine-rich protein) (SRAG)		1.089	0.0170008	0.0251815	None
Q13464	ROCK1	Rho-associated protein kinase 1 (EC 2.7.11.1) (Renal carcinoma antigen NY-REN-35) (Rho-associated, coiled-coil-containing protein kinase 1) (Rho-associated, coiled-coil-containing protein kinase I) (ROCK-I) (p160 ROCK-1) (p160ROCK)		1.089	0.00132867	0.00303434	None
P61106	RAB14	Ras-related protein Rab-14		1.08833	0.0143162	0.0215978	None
Q9H1D9	POLR3F	DNA-directed RNA polymerase III subunit RPC6 (RNA polymerase III subunit C6) (DNA-directed RNA polymerase III subunit F) (RNA polymerase III 39 kDa subunit) (RPC39)		1.088	0.00461	0.00824685	None
Q8NF91	SYNE1	Nesprin-1 (Enaptin) (KASH domain-containing protein 1) (KASH1) (Myocyte nuclear envelope protein 1) (Myne-1) (Nuclear envelope spectrin repeat protein 1) (Synaptic nuclear envelope protein 1) (Syne-1)		1.08767	0.0030956	0.00597364	None
Q9NWS6	FAM118A	Protein FAM118A		1.08767	0.0840906	0.105801	None
Q15648	MED1	Mediator of RNA polymerase II transcription subunit 1 (Activator-recruited cofactor 205 kDa component) (ARC205) (Mediator complex subunit 1) (Peroxisome proliferator-activated receptor-binding protein) (PBP) (PPAR-binding protein) (Thyroid hormone receptor-associated protein complex 220 kDa component) (Trap220) (Thyroid receptor-interacting protein 2) (TR-interacting protein 2) (TRIP-2) (Vitamin …		1.08767	0.00177311	0.00380518	None
Q9H9A6	LRRC40	Leucine-rich repeat-containing protein 40		1.08733	0.0741585	0.0943925	None
P47813	EIF1AX	Eukaryotic translation initiation factor 1A, X-chromosomal (eIF-1A X isoform) (eIF1A X isoform) (Eukaryotic translation initiation factor 4C) (eIF-4C)		1.08733	0.00189675	0.00402023	None
P19447	ERCC3	General transcription and DNA repair factor IIH helicase subunit XPB (TFIIH subunit XPB) (EC 3.6.4.12) (Basic transcription factor 2 89 kDa subunit) (BTF2 p89) (DNA excision repair protein ERCC-3) (DNA repair protein complementing XP-B cells) (TFIIH basal transcription factor complex 89 kDa subunit) (TFIIH 89 kDa subunit) (TFIIH p89) (Xeroderma pigmentosum group B-complementing protein)		1.08733	0.000331288	0.00109405	None
P18754	RCC1	Regulator of chromosome condensation (Cell cycle regulatory protein) (Chromosome condensation protein 1)		1.087	0.0924461	0.114959	None
Q9BZI7	UPF3B	Regulator of nonsense transcripts 3B (Nonsense mRNA reducing factor 3B) (Up-frameshift suppressor 3 homolog B) (hUpf3B) (Up-frameshift suppressor 3 homolog on chromosome X) (hUpf3p-X)		1.087	0.0893886	0.111678	None
Q9Y6N7	ROBO1	Roundabout homolog 1 (Deleted in U twenty twenty) (H-Robo-1)		1.087	0.0176987	0.0260785	None
Q86Y82	STX12	Syntaxin-12		1.087	0.00138992	0.00313843	None
P46934	NEDD4	E3 ubiquitin-protein ligase NEDD4 (EC 2.3.2.26) (Cell proliferation-inducing gene 53 protein) (HECT-type E3 ubiquitin transferase NEDD4) (Neural precursor cell expressed developmentally down-regulated protein 4) (NEDD-4)		1.087	0.000912543	0.00226369	None
Q9Y2V2	CARHSP1	Calcium-regulated heat-stable protein 1 (Calcium-regulated heat-stable protein of 24 kDa) (CRHSP-24)		1.08667	0.000726324	0.00193137	None
Q96IX5	ATP5MK	ATP synthase membrane subunit K, mitochondrial (ATP synthase membrane subunit DAPIT, mitochondrial) (Diabetes-associated protein in insulin-sensitive tissues) (HCV F-transactivated protein 2) (Up-regulated during skeletal muscle growth protein 5)		1.08667	0.0635277	0.081749	None
P13667	PDIA4	Protein disulfide-isomerase A4 (EC 5.3.4.1) (Endoplasmic reticulum resident protein 70) (ER protein 70) (ERp70) (Endoplasmic reticulum resident protein 72) (ER protein 72) (ERp-72) (ERp72)		1.08667	0.000134348	0.000573306	None
Q6ZUT9	DENND5B	DENN domain-containing protein 5B (Rab6IP1-like protein)		1.08633	0.0347655	0.04766	None
Q9NX40	OCIAD1	OCIA domain-containing protein 1 (Ovarian cancer immunoreactive antigen domain containing 1) (Ovarian carcinoma immunoreactive antigen)		1.08633	0.00226465	0.00463246	None
Q6P6C2	ALKBH5	RNA demethylase ALKBH5 (EC 1.14.11.53) (Alkylated DNA repair protein alkB homolog 5) (Alpha-ketoglutarate-dependent dioxygenase alkB homolog 5)		1.08633	0.0809376	0.102155	None
Q8NHQ8	RASSF8	Ras association domain-containing protein 8 (Carcinoma-associated protein HOJ-1)		1.086	0.188324	0.220922	None
P22087	FBL	rRNA 2'-O-methyltransferase fibrillarin (EC 2.1.1.-) (34 kDa nucleolar scleroderma antigen) (Histone-glutamine methyltransferase) (U6 snRNA 2'-O-methyltransferase fibrillarin)		1.086	0.0154429	0.0231162	None
O60870	KIN	DNA/RNA-binding protein KIN17 (Binding to curved DNA) (KIN, antigenic determinant of recA protein homolog)		1.086	0.00366199	0.00683334	None
P18074	ERCC2	General transcription and DNA repair factor IIH helicase subunit XPD (TFIIH subunit XPD) (EC 3.6.4.12) (Basic transcription factor 2 80 kDa subunit) (BTF2 p80) (CXPD) (DNA excision repair protein ERCC-2) (DNA repair protein complementing XP-D cells) (TFIIH basal transcription factor complex 80 kDa subunit) (TFIIH 80 kDa subunit) (TFIIH p80) (Xeroderma pigmentosum group D-complementing protein)		1.086	0.0029602	0.00575162	None
Q6PL18	ATAD2	ATPase family AAA domain-containing protein 2 (EC 3.6.1.-) (AAA nuclear coregulator cancer-associated protein) (ANCCA)		1.086	0.00125439	0.00290474	None
Q9UKU9	ANGPTL2	Angiopoietin-related protein 2 (Angiopoietin-like protein 2)		1.086	0.000577399	0.001632	None
Q9UL03	INTS6	Integrator complex subunit 6 (Int6) (DBI-1) (Protein DDX26) (Protein deleted in cancer 1) (DICE1)		1.086	6.70369e-05	0.0003595	None
P63000	RAC1	Ras-related C3 botulinum toxin substrate 1 (EC 3.6.5.2) (Cell migration-inducing gene 5 protein) (Ras-like protein TC25) (p21-Rac1)		1.08567	0.0126387	0.0194209	None
Q5EBL4	RILPL1	RILP-like protein 1 (Rab-interacting lysosomal-like protein 1)		1.08567	0.00976255	0.0155379	None
P20226	TBP	TATA-box-binding protein (TATA sequence-binding protein) (TATA-binding factor) (TATA-box factor) (Transcription initiation factor TFIID TBP subunit)		1.08567	0.0667341	0.0854631	None
Q9H0A0	NAT10	RNA cytidine acetyltransferase (EC 2.3.1.-) (18S rRNA cytosine acetyltransferase) (N-acetyltransferase 10) (N-acetyltransferase-like protein) (hALP)		1.08567	0.00557496	0.00967065	None
P62699	YPEL5	Protein yippee-like 5		1.08567	0.000742575	0.0019594	None
Q9NZ01	TECR	Very-long-chain enoyl-CoA reductase (EC 1.3.1.93) (Synaptic glycoprotein SC2) (Trans-2,3-enoyl-CoA reductase) (TER)		1.08533	0.00135355	0.00308383	None
Q9Y6C9	MTCH2	Mitochondrial carrier homolog 2 (Met-induced mitochondrial protein)		1.085	0.07559	0.0959857	None
Q9ULH1	ASAP1	Arf-GAP with SH3 domain, ANK repeat and PH domain-containing protein 1 (130 kDa phosphatidylinositol 4,5-bisphosphate-dependent ARF1 GTPase-activating protein) (ADP-ribosylation factor-directed GTPase-activating protein 1) (ARF GTPase-activating protein 1) (Development and differentiation-enhancing factor 1) (DEF-1) (Differentiation-enhancing factor 1) (PIP2-dependent ARF1 GAP)		1.085	0.00199781	0.00417732	None
Q9UM00	TMCO1	Calcium load-activated calcium channel (CLAC channel) (GEL complex subunit TMCO1) (Transmembrane and coiled-coil domain-containing protein 1) (Transmembrane and coiled-coil domains protein 4) (Xenogeneic cross-immune protein PCIA3)		1.085	0.000991093	0.00241491	None
Q7Z4G4	TRMT11	tRNA (guanine(10)-N2)-methyltransferase homolog (EC 2.1.1.-) (tRNA guanosine-2'-O-methyltransferase TRM11 homolog)		1.085	0.000152123	0.000628506	None
Q9H920	RNF121	E3 ubiquitin ligase RNF121 (EC 2.3.2.27) (RING finger protein 121)		1.08467	0.000231274	0.0008483	None
O75608	LYPLA1	Acyl-protein thioesterase 1 (APT-1) (hAPT1) (EC 3.1.2.-) (Lysophospholipase 1) (Lysophospholipase I) (LPL-I) (LysoPLA I) (Palmitoyl-protein hydrolase) (EC 3.1.2.22)		1.084	0.0412514	0.0556778	None
Q06587	RING1	E3 ubiquitin-protein ligase RING1 (EC 2.3.2.27) (Polycomb complex protein RING1) (RING finger protein 1) (RING-type E3 ubiquitin transferase RING1) (Really interesting new gene 1 protein)		1.084	0.0104972	0.016532	None
Q8TAV0	FAM76A	Protein FAM76A		1.084	0.00227843	0.00465667	None
Q13630	GFUS	GDP-L-fucose synthase (EC 1.1.1.271) (GDP-4-keto-6-deoxy-D-mannose-3,5-epimerase-4-reductase) (Protein FX) (Red cell NADP(H)-binding protein) (Short-chain dehydrogenase/reductase family 4E member 1)		1.08367	0.0463669	0.061562	None
Q8TF05	PPP4R1	Serine/threonine-protein phosphatase 4 regulatory subunit 1		1.08367	0.0197512	0.0287416	None
Q9NYL9	TMOD3	Tropomodulin-3 (Ubiquitous tropomodulin) (U-Tmod)		1.08367	0.0174502	0.0257994	None
O76071	CIAO1	Probable cytosolic iron-sulfur protein assembly protein CIAO1 (WD repeat-containing protein 39)		1.08367	0.00104831	0.00252614	None
Q8N1B4	VPS52	Vacuolar protein sorting-associated protein 52 homolog (SAC2 suppressor of actin mutations 2-like protein)		1.08367	0.0324004	0.0448011	None
Q9UKV5	AMFR	E3 ubiquitin-protein ligase AMFR (EC 2.3.2.36) (Autocrine motility factor receptor) (AMF receptor) (RING finger protein 45) (gp78)		1.08333	0.0314722	0.0436433	None
Q9NSY1	BMP2K	BMP-2-inducible protein kinase (BIKe) (EC 2.7.11.1)		1.08333	0.00279538	0.00550258	None
P48651	PTDSS1	Phosphatidylserine synthase 1 (PSS-1) (PtdSer synthase 1) (EC 2.7.8.29) (Serine-exchange enzyme I)		1.083	0.320276	0.358223	None
O95163	ELP1	Elongator complex protein 1 (ELP1) (IkappaB kinase complex-associated protein) (IKK complex-associated protein) (p150)		1.083	0.13151	0.159452	None
Q9BTE7	DCUN1D5	DCN1-like protein 5 (DCNL5) (DCUN1 domain-containing protein 5) (Defective in cullin neddylation protein 1-like protein 5) (Squamous cell carcinoma-related oncogene 5)		1.083	0.0178237	0.0262306	None
Q9NSC5	HOMER3	Homer protein homolog 3 (Homer-3)		1.083	0.0103944	0.0164024	None
A0A024RBG1	NUDT4B	Diphosphoinositol polyphosphate phosphohydrolase NUDT4B (DIPP-2B) (EC 3.6.1.52) (Nucleoside diphosphate-linked moiety X motif 4B) (Nudix motif 4B) (Nudix hydrolase 4B)		1.08267	0.6525	0.684256	None
Q6AWC2	WWC2	Protein WWC2 (BH-3-only member B) (WW domain-containing protein 2)		1.08267	0.0266254	0.0374408	None
Q86Y37	CACUL1	CDK2-associated and cullin domain-containing protein 1 (Cdk-associated cullin 1)		1.08267	0.00578375	0.00997163	None
P17252	PRKCA	Protein kinase C alpha type (PKC-A) (PKC-alpha) (EC 2.7.11.13)		1.08267	3.84405e-05	0.000251987	None
P29375	KDM5A	Lysine-specific demethylase 5A (EC 1.14.11.67) (Histone demethylase JARID1A) (Jumonji/ARID domain-containing protein 1A) (Retinoblastoma-binding protein 2) (RBBP-2) ([histone H3]-trimethyl-L-lysine(4) demethylase 5A)		1.08233	0.406387	0.445819	None
P23284	PPIB	Peptidyl-prolyl cis-trans isomerase B (PPIase B) (EC 5.2.1.8) (CYP-S1) (Cyclophilin B) (Rotamase B) (S-cyclophilin) (SCYLP)		1.08233	0.00100019	0.00243214	None
Q9HC38	GLOD4	Glyoxalase domain-containing protein 4		1.082	0.0455229	0.0606256	None
Q9NZ52	GGA3	ADP-ribosylation factor-binding protein GGA3 (Golgi-localized, gamma ear-containing, ARF-binding protein 3)		1.082	0.0129829	0.0199052	None
Q9Y281	CFL2	Cofilin-2 (Cofilin, muscle isoform)		1.082	0.0111018	0.0173646	None
P24539	ATP5PB	ATP synthase F(0) complex subunit B1, mitochondrial (ATP synthase peripheral stalk-membrane subunit b) (ATP synthase proton-transporting mitochondrial F(0) complex subunit B1) (ATP synthase subunit b) (ATPase subunit b)		1.082	2.11493e-06	4.39923e-05	None
P56962	STX17	Syntaxin-17		1.082	1.19082e-06	3.30746e-05	None
Q8TC07	TBC1D15	TBC1 domain family member 15 (GTPase-activating protein RAB7) (GAP for RAB7) (Rab7-GAP)		1.08167	0.0332966	0.0458294	None
Q53GS7	GLE1	mRNA export factor GLE1 (hGLE1) (GLE1 RNA export mediator) (GLE1-like protein) (Nucleoporin GLE1)		1.08167	0.0115143	0.0179398	None
Q01130	SRSF2	Serine/arginine-rich splicing factor 2 (Protein PR264) (Splicing component, 35 kDa) (Splicing factor SC35) (SC-35) (Splicing factor, arginine/serine-rich 2)		1.08167	0.00256707	0.00513094	None
O95376	ARIH2	E3 ubiquitin-protein ligase ARIH2 (ARI-2) (Protein ariadne-2 homolog) (EC 2.3.2.31) (RING-type E3 ubiquitin transferase ARIH2) (Triad1 protein)		1.08167	0.102713	0.126612	None
Q96FV9	THOC1	THO complex subunit 1 (Tho1) (Nuclear matrix protein p84) (p84N5) (hTREX84)		1.08133	0.000669926	0.0018207	None
Q8NEJ9	NGDN	Neuroguidin (Centromere accumulated nuclear protein 1) (CANu1) (EIF4E-binding protein)		1.08133	7.78093e-05	0.000398586	None
Q9BYD2	MRPL9	Large ribosomal subunit protein bL9m (39S ribosomal protein L9, mitochondrial) (L9mt) (MRP-L9)		1.08133	0.0272178	0.0382068	None
O43379	WDR62	WD repeat-containing protein 62		1.08133	0.00234995	0.00477644	None
Q4V328	GRIPAP1	GRIP1-associated protein 1 (GRASP-1) [Cleaved into: GRASP-1 C-terminal chain (30kDa C-terminus form)]		1.081	0.00162823	0.00355458	None
P60983	GMFB	Glia maturation factor beta (GMF-beta)		1.081	0.0754837	0.0959014	None
P52747	ZNF143	Zinc finger protein 143 (SPH-binding factor) (Selenocysteine tRNA gene transcription-activating factor) (hStaf)		1.081	0.00153956	0.00340745	None
O14950	MYL12B	Myosin regulatory light chain 12B (MLC-2A) (MLC-2) (Myosin regulatory light chain 2-B, smooth muscle isoform) (Myosin regulatory light chain 20 kDa) (MLC20) (Myosin regulatory light chain MRLC2) (SHUJUN-1)		1.081	0.000246835	0.000885107	None
Q9NYF8	BCLAF1	Bcl-2-associated transcription factor 1 (Btf) (BCLAF1 and THRAP3 family member 1)		1.08067	0.0247169	0.0350753	None
P55209	NAP1L1	Nucleosome assembly protein 1-like 1 (NAP-1-related protein) (hNRP)		1.08067	0.0119702	0.0185359	None
Q99832	CCT7	T-complex protein 1 subunit eta (TCP-1-eta) (CCT-eta) (HIV-1 Nef-interacting protein) [Cleaved into: T-complex protein 1 subunit eta, N-terminally processed]		1.08067	3.76818e-05	0.000247689	None
Q96QR8	PURB	Transcriptional activator protein Pur-beta (Purine-rich element-binding protein B)		1.08033	0.0013728	0.00311147	None
Q9BRS2	RIOK1	Serine/threonine-protein kinase RIO1 (EC 2.7.11.1) (EC 3.6.3.-) (RIO kinase 1)		1.08	0.407293	0.446609	None
Q92805	GOLGA1	Golgin subfamily A member 1 (Golgin-97)		1.07967	0.0367722	0.0501676	None
Q99758	ABCA3	Phospholipid-transporting ATPase ABCA3 (EC 7.6.2.1) (ABC-C transporter) (ATP-binding cassette sub-family A member 3) (ATP-binding cassette transporter 3) (ATP-binding cassette 3) (Xenobiotic-transporting ATPase ABCA3) (EC 7.6.2.2) [Cleaved into: 150 Kda mature form]		1.07933	0.0213785	0.0308109	None
P14625	HSP90B1	Endoplasmin (94 kDa glucose-regulated protein) (GRP-94) (Heat shock protein 90 kDa beta member 1) (Tumor rejection antigen 1) (gp96 homolog)		1.07933	0.0120431	0.0186307	None
Q9GZN1	ACTR6	Actin-related protein 6 (hArp6) (hARPX)		1.079	0.160811	0.191309	None
Q05048	CSTF1	Cleavage stimulation factor subunit 1 (CF-1 50 kDa subunit) (Cleavage stimulation factor 50 kDa subunit) (CSTF 50 kDa subunit) (CstF-50)		1.079	0.0266818	0.037509	None
P20618	PSMB1	Proteasome subunit beta type-1 (Macropain subunit C5) (Multicatalytic endopeptidase complex subunit C5) (Proteasome component C5) (Proteasome gamma chain)		1.079	1.38196e-06	3.55097e-05	None
Q9UIA9	XPO7	Exportin-7 (Exp7) (Ran-binding protein 16)		1.07867	0.00268475	0.00531749	None
Q9H0L4	CSTF2T	Cleavage stimulation factor subunit 2 tau variant (CF-1 64 kDa subunit tau variant) (Cleavage stimulation factor 64 kDa subunit tau variant) (CSTF 64 kDa subunit tau variant) (TauCstF-64)		1.07833	0.0062376	0.0105832	None
O43929	ORC4	Origin recognition complex subunit 4		1.078	0.138435	0.16713	None
P49916	LIG3	DNA ligase 3 (EC 6.5.1.1) (DNA ligase III) (Polydeoxyribonucleotide synthase [ATP] 3)		1.078	0.035441	0.0485167	None
Q14974	KPNB1	Importin subunit beta-1 (Importin-90) (Karyopherin subunit beta-1) (Nuclear factor p97) (Pore targeting complex 97 kDa subunit) (PTAC97)		1.078	0.000870405	0.00218283	None
Q8IUD2	ERC1	ELKS/Rab6-interacting/CAST family member 1 (ERC-1) (Rab6-interacting protein 2)		1.07767	0.000800252	0.00205516	None
Q14746	COG2	Conserved oligomeric Golgi complex subunit 2 (COG complex subunit 2) (Component of oligomeric Golgi complex 2) (Low density lipoprotein receptor defect C-complementing protein)		1.07733	0.181677	0.213908	None
Q96JC9	EAF1	ELL-associated factor 1		1.07733	0.00587734	0.0100895	None
Q9BSJ2	TUBGCP2	Gamma-tubulin complex component 2 (GCP-2) (hGCP2) (Gamma-ring complex protein 103 kDa) (h103p) (hGrip103) (Spindle pole body protein Spc97 homolog) (hSpc97)		1.07733	0.0576763	0.0749012	None
Q5GLZ8	HERC4	Probable E3 ubiquitin-protein ligase HERC4 (EC 2.3.2.26) (HECT domain and RCC1-like domain-containing protein 4) (HECT-type E3 ubiquitin transferase HERC4)		1.077	0.000906953	0.00225331	None
Q6PGP7	SKIC3	Superkiller complex protein 3 (Ski3) (Tetratricopeptide repeat protein 37) (TPR repeat protein 37) (Tricho-hepatic-enteric syndrome protein) (Thespin)		1.077	0.000677968	0.00183839	None
Q8NEM7	SUPT20H	Transcription factor SPT20 homolog (p38-interacting protein) (p38IP)		1.07667	0.0414866	0.0559795	None
P43686	PSMC4	26S proteasome regulatory subunit 6B (26S proteasome AAA-ATPase subunit RPT3) (MB67-interacting protein) (MIP224) (Proteasome 26S subunit ATPase 4) (Tat-binding protein 7) (TBP-7)		1.07667	0.00480146	0.00852903	None
Q99757	TXN2	Thioredoxin, mitochondrial (MTRX) (Mt-Trx) (Thioredoxin-2)		1.07667	0.0197508	0.0287497	None
Q9Y2Z0	SUGT1	Protein SGT1 homolog (Protein 40-6-3) (Sgt1) (Suppressor of G2 allele of SKP1 homolog)		1.07667	0.00499288	0.00882339	None
P35579	MYH9	Myosin-9 (Cellular myosin heavy chain, type A) (Myosin heavy chain 9) (Myosin heavy chain, non-muscle IIa) (Non-muscle myosin heavy chain A) (NMMHC-A) (Non-muscle myosin heavy chain IIa) (NMMHC II-a) (NMMHC-IIA)		1.07667	0.00127688	0.00294122	None
Q9UPW0	FOXJ3	Forkhead box protein J3		1.07633	0.0328793	0.0453199	None
Q8N1G4	LRRC47	Leucine-rich repeat-containing protein 47		1.07633	0.0140565	0.0212796	None
O00567	NOP56	Nucleolar protein 56 (Nucleolar protein 5A)		1.076	0.00739281	0.0122028	None
Q9NZD2	GLTP	Glycolipid transfer protein (GLTP)		1.076	0.0836239	0.105324	None
P62195	PSMC5	26S proteasome regulatory subunit 8 (26S proteasome AAA-ATPase subunit RPT6) (Proteasome 26S subunit ATPase 5) (Proteasome subunit p45) (Thyroid hormone receptor-interacting protein 1) (TRIP1) (p45/SUG)		1.076	0.00722236	0.0119832	None
Q96BJ3	AIDA	Axin interactor, dorsalization-associated protein (Axin interaction partner and dorsalization antagonist)		1.076	0.00454962	0.00816011	None
Q8TB03	CXorf38	Uncharacterized protein CXorf38		1.076	0.00167997	0.003646	None
Q13426	XRCC4	DNA repair protein XRCC4 (hXRCC4) (X-ray repair cross-complementing protein 4) [Cleaved into: Protein XRCC4, C-terminus (XRCC4/C)]		1.07567	0.850451	0.867789	None
Q8TD19	NEK9	Serine/threonine-protein kinase Nek9 (EC 2.7.11.1) (Nercc1 kinase) (Never in mitosis A-related kinase 9) (NimA-related protein kinase 9) (NimA-related kinase 8) (Nek8)		1.07567	0.00617403	0.010505	None
O15156	ZBTB7B	Zinc finger and BTB domain-containing protein 7B (Krueppel-related zinc finger protein cKrox) (hcKrox) (T-helper-inducing POZ/Krueppel-like factor) (Zinc finger and BTB domain-containing protein 15) (Zinc finger protein 67 homolog) (Zfp-67) (Zinc finger protein 857B) (Zinc finger protein Th-POK)		1.07567	0.00235636	0.00478542	None
Q92540	SMG7	Nonsense-mediated mRNA decay factor SMG7 (SMG-7 homolog) (hSMG-7)		1.07567	0.0912269	0.113649	None
P49761	CLK3	Dual specificity protein kinase CLK3 (EC 2.7.12.1) (CDC-like kinase 3)		1.07533	0.0272644	0.0382609	None
P35998	PSMC2	26S proteasome regulatory subunit 7 (26S proteasome AAA-ATPase subunit RPT1) (Proteasome 26S subunit ATPase 2)		1.07533	0.00446178	0.00802954	None
P61158	ACTR3	Actin-related protein 3 (Actin-like protein 3)		1.07533	0.00189283	0.00401724	None
Q6NXT6	TAPT1	Transmembrane anterior posterior transformation protein 1 homolog (Cytomegalovirus partial fusion receptor)		1.07533	0.000185057	0.000724104	None
O00170	AIP	AH receptor-interacting protein (AIP) (Aryl-hydrocarbon receptor-interacting protein) (HBV X-associated protein 2) (XAP-2) (Immunophilin homolog ARA9)		1.075	0.0134875	0.0205282	None
P08670	VIM	Vimentin		1.07467	0.0500867	0.0660991	None
O60762	DPM1	Dolichol-phosphate mannosyltransferase subunit 1 (EC 2.4.1.83) (Dolichol-phosphate mannose synthase subunit 1) (DPM synthase subunit 1) (Dolichyl-phosphate beta-D-mannosyltransferase subunit 1) (Mannose-P-dolichol synthase subunit 1) (MPD synthase subunit 1)		1.07467	0.139182	0.167948	None
P25786	PSMA1	Proteasome subunit alpha type-1 (30 kDa prosomal protein) (PROS-30) (Macropain subunit C2) (Multicatalytic endopeptidase complex subunit C2) (Proteasome component C2) (Proteasome nu chain)		1.07433	0.0280662	0.0393173	None
Q15365	PCBP1	Poly(rC)-binding protein 1 (Alpha-CP1) (Heterogeneous nuclear ribonucleoprotein E1) (hnRNP E1) (Nucleic acid-binding protein SUB2.3)		1.07433	0.00328316	0.00623295	None
P46821	MAP1B	Microtubule-associated protein 1B (MAP-1B) [Cleaved into: MAP1B heavy chain; MAP1 light chain LC1]		1.074	0.0480009	0.0635384	None
Q01105	SET	Protein SET (HLA-DR-associated protein II) (Inhibitor of granzyme A-activated DNase) (IGAAD) (PHAPII) (Phosphatase 2A inhibitor I2PP2A) (I-2PP2A) (Template-activating factor I) (TAF-I)		1.074	0.00182375	0.00389298	None
P50395	GDI2	Rab GDP dissociation inhibitor beta (Rab GDI beta) (Guanosine diphosphate dissociation inhibitor 2) (GDI-2)		1.07367	0.119501	0.146108	None
Q99570	PIK3R4	Phosphoinositide 3-kinase regulatory subunit 4 (PI3-kinase regulatory subunit 4) (EC 2.7.11.1) (PI3-kinase p150 subunit) (Phosphoinositide 3-kinase adaptor protein)		1.07367	0.0237545	0.0338495	None
Q9H160	ING2	Inhibitor of growth protein 2 (Inhibitor of growth 1-like protein) (ING1Lp) (p32) (p33ING2)		1.07333	0.436791	0.476888	None
Q5T4S7	UBR4	E3 ubiquitin-protein ligase UBR4 (EC 2.3.2.27) (600 kDa retinoblastoma protein-associated factor) (N-recognin-4) (RING-type E3 ubiquitin transferase UBR4) (Retinoblastoma-associated factor of 600 kDa) (RBAF600) (p600) (Zinc finger UBR1-type protein 1)		1.07333	0.00246191	0.00497455	None
P60900	PSMA6	Proteasome subunit alpha type-6 (27 kDa prosomal protein) (PROS-27) (p27K) (Macropain iota chain) (Multicatalytic endopeptidase complex iota chain) (Proteasome iota chain)		1.07333	1.03992e-05	0.000111786	None
P16591	FER	Tyrosine-protein kinase Fer (EC 2.7.10.2) (Feline encephalitis virus-related kinase FER) (Fujinami poultry sarcoma/Feline sarcoma-related protein Fer) (Proto-oncogene c-Fer) (Tyrosine kinase 3) (p94-Fer)		1.07333	0.0165039	0.0245439	None
Q6NW29	RWDD4	RWD domain-containing protein 4 (Protein FAM28A)		1.07333	0.0099373	0.0157743	None
P16278	GLB1	Beta-galactosidase (EC 3.2.1.23) (Acid beta-galactosidase) (Lactase) (Elastin receptor 1)		1.07333	0.000820831	0.00209236	None
O43805	SSNA1	Microtubule nucleation factor SSNA1 (Nuclear autoantigen of 14 kDa) (Sjoegren syndrome nuclear autoantigen 1)		1.073	0.0594251	0.076985	None
Q99996	AKAP9	A-kinase anchor protein 9 (AKAP-9) (A-kinase anchor protein 350 kDa) (AKAP 350) (hgAKAP 350) (A-kinase anchor protein 450 kDa) (AKAP 450) (AKAP 120-like protein) (Centrosome- and Golgi-localized PKN-associated protein) (CG-NAP) (Protein hyperion) (Protein kinase A-anchoring protein 9) (PRKA9) (Protein yotiao)		1.073	0.0356793	0.0488152	None
P11413	G6PD	Glucose-6-phosphate 1-dehydrogenase (G6PD) (EC 1.1.1.49)		1.073	0.0163942	0.0243959	None
Q92747	ARPC1A	Actin-related protein 2/3 complex subunit 1A (SOP2-like protein)		1.07267	0.05749	0.0747401	None
Q15375	EPHA7	Ephrin type-A receptor 7 (EC 2.7.10.1) (EPH homology kinase 3) (EHK-3) (EPH-like kinase 11) (EK11) (hEK11)		1.07233	0.0768866	0.097529	None
Q04323	UBXN1	UBX domain-containing protein 1 (SAPK substrate protein 1) (UBA/UBX 33.3 kDa protein)		1.07233	0.0558252	0.0727134	None
Q86WG5	SBF2	Myotubularin-related protein 13 (Inactive phosphatidylinositol 3-phosphatase 13) (SET-binding factor 2)		1.07233	0.00695919	0.0115946	None
P52594	AGFG1	Arf-GAP domain and FG repeat-containing protein 1 (HIV-1 Rev-binding protein) (Nucleoporin-like protein RIP) (Rev-interacting protein) (Rev/Rex activation domain-binding protein)		1.07233	0.0011361	0.00269046	None
Q9BRX5	GINS3	DNA replication complex GINS protein PSF3 (GINS complex subunit 3)		1.072	0.0712371	0.0909389	None
P78346	RPP30	Ribonuclease P protein subunit p30 (RNaseP protein p30) (RNase P subunit 2)		1.072	0.0402499	0.0544024	None
Q92945	KHSRP	Far upstream element-binding protein 2 (FUSE-binding protein 2) (KH type-splicing regulatory protein) (KSRP) (p75)		1.072	0.00399853	0.00733598	None
Q9HCD6	TANC2	Protein TANC2 (Tetratricopeptide repeat, ankyrin repeat and coiled-coil domain-containing protein 2)		1.07167	0.0388847	0.0527054	None
Q99436	PSMB7	Proteasome subunit beta type-7 (EC 3.4.25.1) (Macropain chain Z) (Multicatalytic endopeptidase complex chain Z) (Proteasome subunit Z)		1.07133	0.0221243	0.0317714	None
P30101	PDIA3	Protein disulfide-isomerase A3 (EC 5.3.4.1) (58 kDa glucose-regulated protein) (58 kDa microsomal protein) (p58) (Disulfide isomerase ER-60) (Endoplasmic reticulum resident protein 57) (ER protein 57) (ERp57) (Endoplasmic reticulum resident protein 60) (ER protein 60) (ERp60)		1.07133	0.00260004	0.00518389	None
Q14320	FAM50A	Protein FAM50A (Protein HXC-26) (Protein XAP-5)		1.07133	0.123327	0.150402	None
Q6P1N0	CC2D1A	Coiled-coil and C2 domain-containing protein 1A (Akt kinase-interacting protein 1) (Five prime repressor element under dual repression-binding protein 1) (FRE under dual repression-binding protein 1) (Freud-1) (Putative NF-kappa-B-activating protein 023N)		1.07067	0.0812458	0.10249	None
P51797	CLCN6	H(+)/Cl(-) exchange transporter 6 (Chloride channel protein 6) (ClC-6) (Chloride transport protein 6)		1.07067	0.0110887	0.0173497	None
Q9H2G2	SLK	STE20-like serine/threonine-protein kinase (STE20-like kinase) (hSLK) (EC 2.7.11.1) (CTCL tumor antigen se20-9) (STE20-related serine/threonine-protein kinase) (STE20-related kinase) (Serine/threonine-protein kinase 2)		1.07067	0.00789406	0.0129193	None
Q9H6E4	CCDC134	Coiled-coil domain-containing protein 134		1.07067	0.00738196	0.0121933	None
Q9NUQ9	CYRIB	CYFIP-related Rac1 interactor B (L1)		1.07067	0.000687904	0.00185487	None
Q9H8W4	PLEKHF2	Pleckstrin homology domain-containing family F member 2 (PH domain-containing family F member 2) (Endoplasmic reticulum-associated apoptosis-involved protein containing PH and FYVE domains) (EAPF) (PH and FYVE domain-containing protein 2) (Phafin-2) (Phafin2) (Zinc finger FYVE domain-containing protein 18)		1.07033	0.0548611	0.0716131	None
Q9C005	DPY30	Protein dpy-30 homolog (Dpy-30-like protein) (Dpy-30L)		1.07033	0.0384206	0.0522089	None
P17612	PRKACA	cAMP-dependent protein kinase catalytic subunit alpha (PKA C-alpha) (EC 2.7.11.11)		1.07	0.0546775	0.0713928	None
P82094	TMF1	TATA element modulatory factor (TMF) (Androgen receptor coactivator 160 kDa protein) (Androgen receptor-associated protein of 160 kDa)		1.07	0.0199988	0.0290316	None
Q6NUQ1	RINT1	RAD50-interacting protein 1 (RAD50 interactor 1) (HsRINT-1) (RINT-1)		1.07	0.00939485	0.0150424	None
Q15020	SART3	Squamous cell carcinoma antigen recognized by T-cells 3 (SART-3) (Tat-interacting protein of 110 kDa) (Tip110) (p110 nuclear RNA-binding protein)		1.07	0.000220742	0.00081968	None
Q9NPD3	EXOSC4	Exosome complex component RRP41 (Exosome component 4) (Ribosomal RNA-processing protein 41) (p12A)		1.06967	0.0267625	0.0376116	None
Q8N5D0	WDTC1	WD and tetratricopeptide repeats protein 1		1.06967	0.00518904	0.0091064	None
P09497	CLTB	Clathrin light chain B (Lcb)		1.06967	0.0235029	0.0335407	None
Q9BSB4	ATG101	Autophagy-related protein 101		1.06967	0.0030906	0.00596878	None
Q15059	BRD3	Bromodomain-containing protein 3 (RING3-like protein)		1.06933	0.0900833	0.112399	None
P49720	PSMB3	Proteasome subunit beta type-3 (Proteasome chain 13) (Proteasome component C10-II) (Proteasome theta chain)		1.06933	0.00944514	0.0151129	None
Q16514	TAF12	Transcription initiation factor TFIID subunit 12 (Transcription initiation factor TFIID 20/15 kDa subunits) (TAFII-20/TAFII-15) (TAFII20/TAFII15)		1.06933	0.00550256	0.00957616	None
Q9NX00	TMEM160	Transmembrane protein 160		1.069	0.0466069	0.0618294	None
P33176	KIF5B	Kinesin-1 heavy chain (Conventional kinesin heavy chain) (Ubiquitous kinesin heavy chain) (UKHC)		1.069	0.00331367	0.00628839	None
Q8NHZ8	CDC26	Anaphase-promoting complex subunit CDC26 (Anaphase-promoting complex subunit 12) (APC12) (Cell division cycle protein 26 homolog)		1.06867	0.265718	0.30241	None
Q9P2W9	STX18	Syntaxin-18 (Cell growth-inhibiting gene 9 protein)		1.06867	0.0287414	0.0401228	None
Q643R3	LPCAT4	Lysophospholipid acyltransferase LPCAT4 (1-acylglycerol-3-phosphate O-acyltransferase 7) (1-AGP acyltransferase 7) (1-AGPAT 7) (1-acylglycerophosphocholine O-acyltransferase) (EC 2.3.1.23) (1-acylglycerophosphoserine O-acyltransferase) (EC 2.3.1.n6) (1-alkenylglycerophosphoethanolamine O-acyltransferase) (EC 2.3.1.121) (1-alkylglycerophosphocholine O-acetyltransferase) (EC 2.3.1.67) (Acyltransfer…		1.06833	0.0357232	0.0488613	None
Q9H444	CHMP4B	Charged multivesicular body protein 4b (Chromatin-modifying protein 4b) (CHMP4b) (SNF7 homolog associated with Alix 1) (SNF7-2) (hSnf7-2) (Vacuolar protein sorting-associated protein 32-2) (Vps32-2) (hVps32-2)		1.06833	0.0249927	0.0354143	None
Q86UE4	MTDH	Protein LYRIC (3D3/LYRIC) (Astrocyte elevated gene-1 protein) (AEG-1) (Lysine-rich CEACAM1 co-isolated protein) (Metadherin) (Metastasis adhesion protein)		1.068	0.00787895	0.0128989	None
Q9BTC0	DIDO1	Death-inducer obliterator 1 (DIO-1) (hDido1) (Death-associated transcription factor 1) (DATF-1)		1.06767	0.164674	0.195373	None
Q99623	PHB2	Prohibitin-2 (B-cell receptor-associated protein BAP37) (D-prohibitin) (Repressor of estrogen receptor activity)		1.06767	0.00620627	0.0105412	None
Q14119	VEZF1	Vascular endothelial zinc finger 1 (Putative transcription factor DB1) (Zinc finger protein 161)		1.06733	0.0537936	0.0704492	None
Q96G25	MED8	Mediator of RNA polymerase II transcription subunit 8 (Activator-recruited cofactor 32 kDa component) (ARC32) (Mediator complex subunit 8)		1.06733	0.000138185	0.000582439	None
O60563	CCNT1	Cyclin-T1 (CycT1) (Cyclin-T)		1.067	0.0227539	0.0326171	None
Q68CZ6	HAUS3	HAUS augmin-like complex subunit 3		1.067	0.295746	0.33327	None
P61201	COPS2	COP9 signalosome complex subunit 2 (SGN2) (Signalosome subunit 2) (Alien homolog) (JAB1-containing signalosome subunit 2) (Thyroid receptor-interacting protein 15) (TR-interacting protein 15) (TRIP-15)		1.067	0.0141088	0.0213387	None
P63279	UBE2I	SUMO-conjugating enzyme UBC9 (EC 2.3.2.-) (RING-type E3 SUMO transferase UBC9) (SUMO-protein ligase) (Ubiquitin carrier protein 9) (Ubiquitin carrier protein I) (Ubiquitin-conjugating enzyme E2 I) (Ubiquitin-protein ligase I) (p18)		1.06667	0.033993	0.0467076	None
P61923	COPZ1	Coatomer subunit zeta-1 (Zeta-1-coat protein) (Zeta-1 COP)		1.06667	0.000257719	0.000913906	None
Q86UD0	SAPCD2	Suppressor APC domain-containing protein 2 (Tumor specificity and mitosis phase-dependent expression protein) (TS/MDEP) (p42.3)		1.06633	0.298153	0.335824	None
P62070	RRAS2	Ras-related protein R-Ras2 (EC 3.6.5.-) (Ras-like protein TC21) (Teratocarcinoma oncogene)		1.06633	0.214758	0.249677	None
Q9NX46	ADPRS	ADP-ribosylhydrolase ARH3 (ADP-ribose glycohydrolase ARH3) (ADP-ribosylhydrolase 3) (O-acetyl-ADP-ribose deacetylase ARH3) (EC 3.5.1.-) (Poly(ADP-ribose) glycohydrolase ARH3) (EC 3.2.1.143) ([Protein ADP-ribosylarginine] hydrolase-like protein 2) ([Protein ADP-ribosylserine] hydrolase) (EC 3.2.2.-)		1.06633	0.0157836	0.0235749	None
Q8TB72	PUM2	Pumilio homolog 2 (Pumilio-2)		1.06633	0.000106232	0.000494139	None
Q8IXQ5	KLHL7	Kelch-like protein 7		1.066	0.295107	0.332783	None
Q9BU23	LMF2	Lipase maturation factor 2 (Transmembrane protein 112B) (Transmembrane protein 153)		1.066	0.13522	0.163455	None
O95831	AIFM1	Apoptosis-inducing factor 1, mitochondrial (EC 1.6.99.-) (Programmed cell death protein 8)		1.066	0.0904195	0.112702	None
P50990	CCT8	T-complex protein 1 subunit theta (TCP-1-theta) (CCT-theta) (Chaperonin containing T-complex polypeptide 1 subunit 8) (Renal carcinoma antigen NY-REN-15)		1.066	0.00295442	0.00574503	None
P78332	RBM6	RNA-binding protein 6 (Lung cancer antigen NY-LU-12) (Protein G16) (RNA-binding motif protein 6) (RNA-binding protein DEF-3)		1.06567	0.0368367	0.0502414	None
Q8ND24	RNF214	RING finger protein 214		1.065	0.105568	0.129865	None
O75391	SPAG7	Sperm-associated antigen 7		1.065	0.0572914	0.0745021	None
Q5TC12	ATPAF1	ATP synthase mitochondrial F1 complex assembly factor 1 (ATP11 homolog)		1.065	0.012442	0.019137	None
O95219	SNX4	Sorting nexin-4		1.065	0.00273105	0.00539807	None
P25788	PSMA3	Proteasome subunit alpha type-3 (Macropain subunit C8) (Multicatalytic endopeptidase complex subunit C8) (Proteasome component C8)		1.065	0.00035461	0.00114203	None
O95104	SCAF4	SR-related and CTD-associated factor 4 (CTD-binding SR-like protein RA4) (Splicing factor, arginine/serine-rich 15)		1.06467	0.0328682	0.0453175	None
P49721	PSMB2	Proteasome subunit beta type-2 (Macropain subunit C7-I) (Multicatalytic endopeptidase complex subunit C7-I) (Proteasome component C7-I)		1.06467	0.00132791	0.00303406	None
O75116	ROCK2	Rho-associated protein kinase 2 (EC 2.7.11.1) (Rho kinase 2) (Rho-associated, coiled-coil-containing protein kinase 2) (Rho-associated, coiled-coil-containing protein kinase II) (ROCK-II) (p164 ROCK-2)		1.06433	0.00135426	0.00308254	None
Q9H1B5	XYLT2	Xylosyltransferase 2 (EC 2.4.2.26) (Peptide O-xylosyltransferase 1) (Xylosyltransferase II) (XT-II) (XylT-II)		1.06433	0.0284064	0.0397127	None
Q9NZN8	CNOT2	CCR4-NOT transcription complex subunit 2 (CCR4-associated factor 2)		1.064	0.00232863	0.00474314	None
O75943	RAD17	Cell cycle checkpoint protein RAD17 (hRad17) (RF-C/activator 1 homolog)		1.06367	0.354488	0.393285	None
Q96P50	ACAP3	Arf-GAP with coiled-coil, ANK repeat and PH domain-containing protein 3 (Centaurin-beta-5) (Cnt-b5)		1.06367	0.213735	0.248547	None
Q9UKX7	NUP50	Nuclear pore complex protein Nup50 (50 kDa nucleoporin) (Nuclear pore-associated protein 60 kDa-like) (Nucleoporin Nup50)		1.06367	0.141359	0.170319	None
Q92560	BAP1	Ubiquitin carboxyl-terminal hydrolase BAP1 (EC 3.4.19.12) (BRCA1-associated protein 1) (Cerebral protein 6)		1.06367	0.0849273	0.106742	None
P35232	PHB1	Prohibitin 1		1.06267	0.00392774	0.00723095	None
P22314	UBA1	Ubiquitin-like modifier-activating enzyme 1 (EC 6.2.1.45) (Protein A1S9) (Ubiquitin-activating enzyme E1)		1.06267	0.0061111	0.0104164	None
Q08AD1	CAMSAP2	Calmodulin-regulated spectrin-associated protein 2 (Calmodulin-regulated spectrin-associated protein 1-like protein 1)		1.06267	0.00272825	0.00539475	None
Q07866	KLC1	Kinesin light chain 1 (KLC 1)		1.06267	0.00220749	0.00453679	None
P06241	FYN	Tyrosine-protein kinase Fyn (EC 2.7.10.2) (Proto-oncogene Syn) (Proto-oncogene c-Fyn) (Src-like kinase) (SLK) (p59-Fyn)		1.06233	0.132066	0.160086	None
P43487	RANBP1	Ran-specific GTPase-activating protein (Ran-binding protein 1) (RanBP1)		1.06233	0.00160116	0.00351465	None
Q9NWB6	ARGLU1	Arginine and glutamate-rich protein 1		1.06233	0.00935944	0.0149957	None
Q9NPQ8	RIC8A	Synembryn-A (Protein Ric-8A)		1.062	0.185402	0.21776	None
Q8IYS2	KIAA2013	Uncharacterized protein KIAA2013		1.062	0.0608711	0.078731	None
Q9NXE8	CWC25	Pre-mRNA-splicing factor CWC25 homolog (Coiled-coil domain-containing protein 49) (Spliceosome-associated protein homolog CWC25)		1.062	0.0286304	0.039991	None
O15061	SYNM	Synemin (Desmuslin)		1.062	0.0188844	0.0275973	None
Q14692	BMS1	Ribosome biogenesis protein BMS1 homolog (Ribosome assembly protein BMS1 homolog)		1.06167	0.00974813	0.0155253	None
Q9Y2L1	DIS3	Exosome complex exonuclease RRP44 (EC 3.1.13.-) (EC 3.1.26.-) (Protein DIS3 homolog) (Ribosomal RNA-processing protein 44)		1.06133	0.0320945	0.0444165	None
Q9UBB5	MBD2	Methyl-CpG-binding domain protein 2 (Demethylase) (DMTase) (Methyl-CpG-binding protein MBD2)		1.06133	0.0299348	0.0416556	None
O95453	PARN	Poly(A)-specific ribonuclease PARN (EC 3.1.13.4) (Deadenylating nuclease) (Deadenylation nuclease) (Polyadenylate-specific ribonuclease)		1.06133	0.00188173	0.00400252	None
O60293	ZFC3H1	Zinc finger C3H1 domain-containing protein (Coiled-coil domain-containing protein 131) (Proline/serine-rich coiled-coil protein 2)		1.061	0.203346	0.236982	None
Q6GYQ0	RALGAPA1	Ral GTPase-activating protein subunit alpha-1 (GAP-related-interacting partner to E12) (GRIPE) (GTPase-activating Rap/Ran-GAP domain-like 1) (Tuberin-like protein 1) (p240)		1.061	0.189941	0.222548	None
Q9NZ09	UBAP1	Ubiquitin-associated protein 1 (UBAP-1) (Nasopharyngeal carcinoma-associated gene 20 protein)		1.061	0.124889	0.152115	None
Q9H4P4	RNF41	E3 ubiquitin-protein ligase NRDP1 (EC 2.3.2.27) (RING finger protein 41) (RING-type E3 ubiquitin transferase NRDP1)		1.061	0.0240654	0.0342114	None
Q96D71	REPS1	RalBP1-associated Eps domain-containing protein 1 (RalBP1-interacting protein 1)		1.061	0.0239367	0.0340586	None
Q13155	AIMP2	Aminoacyl tRNA synthase complex-interacting multifunctional protein 2 (Multisynthase complex auxiliary component p38) (Protein JTV-1)		1.061	0.0199138	0.0289431	None
Q13405	MRPL49	Large ribosomal subunit protein mL49 (39S ribosomal protein L49, mitochondrial) (L49mt) (MRP-L49) (Neighbor of FAU) (NOF) (Protein NOF1)		1.061	0.0105444	0.0166009	None
Q96NB3	ZNF830	Zinc finger protein 830 (Coiled-coil domain-containing protein 16)		1.061	0.00732732	0.0121239	None
P36542	ATP5F1C	ATP synthase subunit gamma, mitochondrial (ATP synthase F1 subunit gamma) (F-ATPase gamma subunit)		1.06067	0.000317667	0.00106221	None
Q9Y5Z7	HCFC2	Host cell factor 2 (HCF-2) (C2 factor)		1.06067	0.0205769	0.0297986	None
P17980	PSMC3	26S proteasome regulatory subunit 6A (26S proteasome AAA-ATPase subunit RPT5) (Proteasome 26S subunit ATPase 3) (Proteasome subunit P50) (Tat-binding protein 1) (TBP-1)		1.06067	0.00031018	0.00104664	None
Q9Y4X5	ARIH1	E3 ubiquitin-protein ligase ARIH1 (EC 2.3.2.31) (H7-AP2) (HHARI) (Monocyte protein 6) (MOP-6) (Protein ariadne-1 homolog) (ARI-1) (UbcH7-binding protein) (UbcM4-interacting protein) (Ubiquitin-conjugating enzyme E2-binding protein 1)		1.06067	0.0454618	0.0605611	None
Q9HCE7	SMURF1	E3 ubiquitin-protein ligase SMURF1 (hSMURF1) (EC 2.3.2.26) (HECT-type E3 ubiquitin transferase SMURF1) (SMAD ubiquitination regulatory factor 1) (SMAD-specific E3 ubiquitin-protein ligase 1)		1.06033	0.496396	0.536599	None
Q9NRG0	CHRAC1	Chromatin accessibility complex protein 1 (CHRAC-1) (Chromatin accessibility complex 15 kDa protein) (CHRAC-15) (HuCHRAC15) (DNA polymerase epsilon subunit p15)		1.06033	0.0627921	0.080889	None
Q9UN37	VPS4A	Vacuolar protein sorting-associated protein 4A (EC 3.6.4.6) (Protein SKD2) (VPS4-1) (hVPS4)		1.06033	0.00385889	0.00712879	None
P51178	PLCD1	1-phosphatidylinositol 4,5-bisphosphate phosphodiesterase delta-1 (EC 3.1.4.11) (Phosphoinositide phospholipase C-delta-1) (Phospholipase C-III) (PLC-III) (Phospholipase C-delta-1) (PLC-delta-1)		1.06	0.0221331	0.0317746	None
Q9BWJ5	SF3B5	Splicing factor 3B subunit 5 (SF3b5) (Pre-mRNA-splicing factor SF3b 10 kDa subunit)		1.06	0.34873	0.387344	None
P42345	MTOR	Serine/threonine-protein kinase mTOR (EC 2.7.11.1) (FK506-binding protein 12-rapamycin complex-associated protein 1) (FKBP12-rapamycin complex-associated protein) (Mammalian target of rapamycin) (mTOR) (Mechanistic target of rapamycin) (Rapamycin and FKBP12 target 1) (Rapamycin target protein 1)		1.06	0.0342532	0.0469979	None
O60869	EDF1	Endothelial differentiation-related factor 1 (EDF-1) (Multiprotein-bridging factor 1) (MBF1)		1.05967	0.0879887	0.110158	None
A6NDG6	PGP	Glycerol-3-phosphate phosphatase (G3PP) (EC 3.1.3.21) (Aspartate-based ubiquitous Mg(2+)-dependent phosphatase) (AUM) (EC 3.1.3.48) (Phosphoglycolate phosphatase) (PGP)		1.05967	0.00977687	0.0155504	None
Q8IY17	PNPLA6	Patatin-like phospholipase domain-containing protein 6 (EC 3.1.1.5) (Neuropathy target esterase)		1.05967	0.152046	0.181737	None
Q96HW7	INTS4	Integrator complex subunit 4 (Int4)		1.05967	0.0876782	0.109798	None
Q9UHD2	TBK1	Serine/threonine-protein kinase TBK1 (EC 2.7.11.1) (NF-kappa-B-activating kinase) (T2K) (TANK-binding kinase 1)		1.05933	0.121611	0.148498	None
Q9UGI8	TES	Testin (TESS)		1.059	0.0058321	0.0100334	None
Q9P000	COMMD9	COMM domain-containing protein 9		1.059	0.00335656	0.00634972	None
Q8IWT6	LRRC8A	Volume-regulated anion channel subunit LRRC8A (Leucine-rich repeat-containing protein 8A) (HsLRRC8A) (Swelling protein 1)		1.05867	0.533271	0.571702	None
Q9BXB4	OSBPL11	Oxysterol-binding protein-related protein 11 (ORP-11) (OSBP-related protein 11)		1.05867	0.0969556	0.120008	None
Q15911	ZFHX3	Zinc finger homeobox protein 3 (AT motif-binding factor 1) (AT-binding transcription factor 1) (Alpha-fetoprotein enhancer-binding protein) (Zinc finger homeodomain protein 3) (ZFH-3)		1.05867	0.0185505	0.0271754	None
Q9ULR0	ISY1	Pre-mRNA-splicing factor ISY1 homolog		1.05867	0.0185505	0.0271837	None
Q9HCG8	CWC22	Pre-mRNA-splicing factor CWC22 homolog (Nucampholin homolog) (fSAPb)		1.05867	0.00599116	0.010252	None
Q8IVD9	NUDCD3	NudC domain-containing protein 3		1.05867	0.003578	0.00670526	None
P05091	ALDH2	Aldehyde dehydrogenase, mitochondrial (EC 1.2.1.3) (ALDH class 2) (ALDH-E2) (ALDHI)		1.05867	9.81589e-05	0.000467447	None
Q04695	KRT17	Keratin, type I cytoskeletal 17 (39.1) (Cytokeratin-17) (CK-17) (Keratin-17) (K17)		1.05833	0.795392	0.81786	None
O60488	ACSL4	Long-chain-fatty-acid--CoA ligase 4 (EC 6.2.1.3) (Arachidonate--CoA ligase) (EC 6.2.1.15) (Long-chain acyl-CoA synthetase 4) (LACS 4)		1.058	0.0158437	0.0236426	None
P04083	ANXA1	Annexin A1 (Annexin I) (Annexin-1) (Calpactin II) (Calpactin-2) (Chromobindin-9) (Lipocortin I) (Phospholipase A2 inhibitory protein) (p35) [Cleaved into: Annexin Ac2-26]		1.058	0.0407687	0.0550727	None
Q8TAG9	EXOC6	Exocyst complex component 6 (Exocyst complex component Sec15A) (SEC15-like protein 1)		1.058	0.0101793	0.0161159	None
Q9UP83	COG5	Conserved oligomeric Golgi complex subunit 5 (COG complex subunit 5) (13S Golgi transport complex 90 kDa subunit) (GTC-90) (Component of oligomeric Golgi complex 5) (Golgi transport complex 1)		1.05733	0.0553041	0.0721129	None
Q9Y6G9	DYNC1LI1	Cytoplasmic dynein 1 light intermediate chain 1 (LIC1) (Dynein light chain A) (DLC-A) (Dynein light intermediate chain 1, cytosolic)		1.05733	0.00923283	0.0148225	None
Q96JB2	COG3	Conserved oligomeric Golgi complex subunit 3 (COG complex subunit 3) (Component of oligomeric Golgi complex 3) (Vesicle-docking protein SEC34 homolog) (p94)		1.057	0.0454501	0.0605623	None
Q9BWS9	CHID1	Chitinase domain-containing protein 1 (Stabilin-1-interacting chitinase-like protein) (SI-CLP)		1.057	0.00166735	0.00362189	None
P24386	CHM	Rab proteins geranylgeranyltransferase component A 1 (Choroideremia protein) (Rab escort protein 1) (REP-1) (TCD protein)		1.05667	0.130657	0.158577	None
Q9UPN9	TRIM33	E3 ubiquitin-protein ligase TRIM33 (EC 2.3.2.27) (Ectodermin homolog) (RET-fused gene 7 protein) (Protein Rfg7) (RING-type E3 ubiquitin transferase TRIM33) (Transcription intermediary factor 1-gamma) (TIF1-gamma) (Tripartite motif-containing protein 33)		1.05667	0.0805914	0.101825	None
Q9NR45	NANS	Sialic acid synthase (N-acetylneuraminate synthase) (EC 2.5.1.56) (N-acetylneuraminate-9-phosphate synthase) (EC 2.5.1.57) (N-acetylneuraminic acid phosphate synthase) (N-acetylneuraminic acid synthase)		1.05667	0.0130328	0.0199753	None
Q15257	PTPA	Serine/threonine-protein phosphatase 2A activator (EC 5.2.1.8) (PP2A, subunit B', PR53 isoform) (Phosphotyrosyl phosphatase activator) (PTPA) (Serine/threonine-protein phosphatase 2A regulatory subunit 4) (Serine/threonine-protein phosphatase 2A regulatory subunit B')		1.05667	0.00425486	0.00770623	None
Q8NBL1	POGLUT1	Protein O-glucosyltransferase 1 (EC 2.4.1.376) (CAP10-like 46 kDa protein) (hCLP46) (KTEL motif-containing protein 1) (Myelodysplastic syndromes relative protein) (O-glucosyltransferase Rumi homolog) (hRumi) (Protein O-xylosyltransferase POGLUT1) (EC 2.4.2.63)		1.05667	0.000211398	0.000799186	None
Q9NZJ7	MTCH1	Mitochondrial carrier homolog 1 (Presenilin-associated protein)		1.05633	0.0401945	0.0543581	None
O15063	GARRE1	Granule associated Rac and RHOG effector protein 1 (GARRE1)		1.05633	0.257982	0.294722	None
Q96ST2	IWS1	Protein IWS1 homolog (IWS1-like protein)		1.05633	0.0846664	0.106442	None
O75152	ZC3H11A	Zinc finger CCCH domain-containing protein 11A		1.056	0.514512	0.554187	None
Q9Y421	FAM32A	Protein FAM32A (Ovarian tumor-associated gene 12) (OTAG-12)		1.056	0.0208739	0.0301651	None
P50613	CDK7	Cyclin-dependent kinase 7 (EC 2.7.11.22) (EC 2.7.11.23) (39 kDa protein kinase) (p39 Mo15) (CDK-activating kinase 1) (Cell division protein kinase 7) (Serine/threonine-protein kinase 1) (TFIIH basal transcription factor complex kinase subunit)		1.056	0.00334532	0.00633095	None
Q99961	SH3GL1	Endophilin-A2 (EEN fusion partner of MLL) (Endophilin-2) (Extra eleven-nineteen leukemia fusion gene protein) (EEN) (SH3 domain protein 2B) (SH3 domain-containing GRB2-like protein 1)		1.05567	0.00498892	0.00881962	None
Q96RQ1	ERGIC2	Endoplasmic reticulum-Golgi intermediate compartment protein 2		1.05567	0.0247636	0.0351311	None
P54136	RARS1	Arginine--tRNA ligase, cytoplasmic (EC 6.1.1.19) (Arginyl-tRNA synthetase) (ArgRS)		1.05567	0.0154561	0.0231288	None
P35241	RDX	Radixin		1.05567	0.00312041	0.00600704	None
P63241	EIF5A	Eukaryotic translation initiation factor 5A-1 (eIF-5A-1) (eIF-5A1) (Eukaryotic initiation factor 5A isoform 1) (eIF-5A) (Rev-binding factor) (eIF-4D)		1.05567	0.00123982	0.00287795	None
P63172	DYNLT1	Dynein light chain Tctex-type 1 (Protein CW-1) (T-complex testis-specific protein 1 homolog)		1.05533	0.103151	0.12712	None
O00139	KIF2A	Kinesin-like protein KIF2A (Kinesin-2) (hK2)		1.05533	0.0121534	0.0187592	None
Q9UGR2	ZC3H7B	Zinc finger CCCH domain-containing protein 7B (Rotavirus 'X'-associated non-structural protein) (RoXaN)		1.05533	0.859875	0.875916	None
Q5SGD2	PPM1L	Protein phosphatase 1L (EC 3.1.3.16) (Protein phosphatase 1-like) (Protein phosphatase 2C isoform epsilon) (PP2C-epsilon)		1.05533	0.0910069	0.113405	None
Q8NC56	LEMD2	LEM domain-containing protein 2 (hLEM2)		1.05533	0.060989	0.0788623	None
Q9UGV2	NDRG3	Protein NDRG3 (N-myc downstream-regulated gene 3 protein)		1.055	0.182288	0.214469	None
Q7Z5K2	WAPL	Wings apart-like protein homolog (Friend of EBNA2 protein) (WAPL cohesin release factor)		1.055	0.0435198	0.0582973	None
Q6ZSJ8	C1orf122	Uncharacterized protein C1orf122 (Protein ALAESM)		1.05467	0.416724	0.45643	None
Q13043	STK4	Serine/threonine-protein kinase 4 (EC 2.7.11.1) (Mammalian STE20-like protein kinase 1) (MST-1) (STE20-like kinase MST1) (Serine/threonine-protein kinase Krs-2) [Cleaved into: Serine/threonine-protein kinase 4 37kDa subunit (MST1/N); Serine/threonine-protein kinase 4 18kDa subunit (MST1/C)]		1.05467	0.159368	0.189921	None
Q32P44	EML3	Echinoderm microtubule-associated protein-like 3 (EMAP-3)		1.05467	0.0169017	0.0250579	None
Q8TD16	BICD2	Protein bicaudal D homolog 2 (Bic-D 2)		1.05467	0.00426995	0.00773064	None
P49366	DHPS	Deoxyhypusine synthase (DHS) (EC 2.5.1.46)		1.05433	0.457459	0.498094	None
Q9NZJ9	NUDT4	Diphosphoinositol polyphosphate phosphohydrolase 2 (DIPP-2) (EC 3.6.1.52) (Diadenosine 5',5'''-P1,P6-hexaphosphate hydrolase 2) (Nucleoside diphosphate-linked moiety X motif 4) (Nudix motif 4)		1.05433	0.00333079	0.00631588	None
Q9UID3	VPS51	Vacuolar protein sorting-associated protein 51 homolog (Another new gene 2 protein) (Protein fat-free homolog)		1.054	0.250938	0.287908	None
P52434	POLR2H	DNA-directed RNA polymerases I, II, and III subunit RPABC3 (RNA polymerases I, II, and III subunit ABC3) (DNA-directed RNA polymerase II subunit H) (DNA-directed RNA polymerases I, II, and III 17.1 kDa polypeptide) (RPB17) (RPB8 homolog) (hRPB8)		1.054	0.0813719	0.102596	None
Q8WVM7	STAG1	Cohesin subunit SA-1 (SCC3 homolog 1) (Stromal antigen 1)		1.054	0.0041497	0.00754133	None
Q7Z589	EMSY	BRCA2-interacting transcriptional repressor EMSY		1.05367	0.048322	0.0639282	None
O60315	ZEB2	Zinc finger E-box-binding homeobox 2 (Smad-interacting protein 1) (SMADIP1) (Zinc finger homeobox protein 1b)		1.05367	0.00309832	0.00597648	None
Q7Z6Z7	HUWE1	E3 ubiquitin-protein ligase HUWE1 (EC 2.3.2.26) (ARF-binding protein 1) (ARF-BP1) (HECT, UBA and WWE domain-containing protein 1) (HECT-type E3 ubiquitin transferase HUWE1) (Homologous to E6AP carboxyl terminus homologous protein 9) (HectH9) (Large structure of UREB1) (LASU1) (Mcl-1 ubiquitin ligase E3) (Mule) (Upstream regulatory element-binding protein 1) (URE-B1) (URE-binding protein 1)		1.05333	0.0194418	0.02836	None
P62314	SNRPD1	Small nuclear ribonucleoprotein Sm D1 (Sm-D1) (Sm-D autoantigen) (snRNP core protein D1)		1.05333	0.0305692	0.0424646	None
Q9BYX2	TBC1D2	TBC1 domain family member 2A (Armus) (Prostate antigen recognized and identified by SEREX 1) (PARIS-1)		1.053	0.258653	0.295419	None
Q9Y217	MTMR6	Myotubularin-related protein 6 (Phosphatidylinositol-3,5-bisphosphate 3-phosphatase) (EC 3.1.3.95) (Phosphatidylinositol-3-phosphate phosphatase) (EC 3.1.3.64)		1.053	0.114998	0.140961	None
Q16822	PCK2	Phosphoenolpyruvate carboxykinase [GTP], mitochondrial (PEPCK-M) (EC 4.1.1.32)		1.053	0.0936235	0.116303	None
P55060	CSE1L	Exportin-2 (Exp2) (Cellular apoptosis susceptibility protein) (Chromosome segregation 1-like protein) (Importin-alpha re-exporter)		1.053	0.000219358	0.000817067	None
Q6PJT7	ZC3H14	Zinc finger CCCH domain-containing protein 14 (Mammalian suppressor of tau pathology-2) (MSUT-2) (Renal carcinoma antigen NY-REN-37)		1.05267	0.105046	0.129322	None
Q9NRM2	ZNF277	Zinc finger protein 277 (Nuclear receptor-interacting factor 4)		1.05233	0.521669	0.560389	None
Q9NRL3	STRN4	Striatin-4 (Zinedin)		1.05233	0.356303	0.394933	None
Q8NE71	ABCF1	ATP-binding cassette sub-family F member 1 (ATP-binding cassette 50) (TNF-alpha-stimulated ABC protein)		1.05233	0.00496915	0.00879115	None
Q9H1P3	OSBPL2	Oxysterol-binding protein-related protein 2 (ORP-2) (OSBP-related protein 2)		1.052	0.727849	0.753732	None
O15226	NKRF	NF-kappa-B-repressing factor (NFkB-repressing factor) (NRF) (Protein ITBA4)		1.052	0.0234057	0.0334317	None
Q9BVJ6	UTP14A	U3 small nucleolar RNA-associated protein 14 homolog A (Antigen NY-CO-16) (Serologically defined colon cancer antigen 16)		1.05167	0.100492	0.12397	None
P40227	CCT6A	T-complex protein 1 subunit zeta (TCP-1-zeta) (Acute morphine dependence-related protein 2) (CCT-zeta-1) (HTR3) (Tcp20)		1.05167	0.000177283	0.000701107	None
Q7KZN9	COX15	Cytochrome c oxidase assembly protein COX15 homolog		1.05167	0.0166587	0.0247587	None
Q9Y450	HBS1L	HBS1-like protein (EC 3.6.5.-) (ERFS)		1.05133	0.00874637	0.014136	None
Q8NB14	USP38	Ubiquitin carboxyl-terminal hydrolase 38 (EC 3.4.19.12) (Deubiquitinating enzyme 38) (HP43.8KD) (Ubiquitin thioesterase 38) (Ubiquitin-specific-processing protease 38)		1.05133	0.188457	0.221024	None
P67775	PPP2CA	Serine/threonine-protein phosphatase 2A catalytic subunit alpha isoform (PP2A-alpha) (EC 3.1.3.16) (Replication protein C) (RP-C)		1.05133	0.16822	0.199235	None
P12814	ACTN1	Alpha-actinin-1 (Alpha-actinin cytoskeletal isoform) (F-actin cross-linking protein) (Non-muscle alpha-actinin-1)		1.05133	0.00905867	0.0145672	None
Q9UK41	VPS28	Vacuolar protein sorting-associated protein 28 homolog (H-Vps28) (ESCRT-I complex subunit VPS28)		1.051	0.0198372	0.0288405	None
Q13136	PPFIA1	Liprin-alpha-1 (LAR-interacting protein 1) (LIP-1) (Protein tyrosine phosphatase receptor type f polypeptide-interacting protein alpha-1) (PTPRF-interacting protein alpha-1)		1.051	0.00322628	0.00616392	None
Q6MZP7	LIN54	Protein lin-54 homolog (CXC domain-containing protein 1)		1.05067	0.481798	0.522111	None
Q09028	RBBP4	Histone-binding protein RBBP4 (Chromatin assembly factor 1 subunit C) (CAF-1 subunit C) (Chromatin assembly factor I p48 subunit) (CAF-I 48 kDa subunit) (CAF-I p48) (Nucleosome-remodeling factor subunit RBAP48) (Retinoblastoma-binding protein 4) (RBBP-4) (Retinoblastoma-binding protein p48)		1.05067	0.0659791	0.0845638	None
Q5T0F9	CC2D1B	Coiled-coil and C2 domain-containing protein 1B (Five prime repressor element under dual repression-binding protein 2) (FRE under dual repression-binding protein 2) (Freud-2)		1.05033	0.0558208	0.0727275	None
P23588	EIF4B	Eukaryotic translation initiation factor 4B (eIF-4B)		1.05033	0.00556286	0.0096636	None
P23511	NFYA	Nuclear transcription factor Y subunit alpha (CAAT box DNA-binding protein subunit A) (Nuclear transcription factor Y subunit A) (NF-YA)		1.05	0.324601	0.362217	None
O14656	TOR1A	Torsin-1A (Dystonia 1 protein) (Torsin ATPase-1A) (EC 3.6.4.-) (Torsin family 1 member A)		1.05	0.00158848	0.00349	None
Q9H446	RWDD1	RWD domain-containing protein 1 (DRG family-regulatory protein 2)		1.05	0.000400657	0.00125417	None
P05067	APP	Amyloid-beta precursor protein (APP) (ABPP) (APPI) (Alzheimer disease amyloid A4 protein homolog) (Alzheimer disease amyloid protein) (Amyloid precursor protein) (Amyloid-beta (A4) precursor protein) (Amyloid-beta A4 protein) (Cerebral vascular amyloid peptide) (CVAP) (PreA4) (Protease nexin-II) (PN-II) [Cleaved into: N-APP; Soluble APP-alpha (S-APP-alpha); Soluble APP-beta (S-APP-beta); C99 (Bet…		1.04967	0.300905	0.338607	None
Q9BRX2	PELO	Protein pelota homolog (hPelota) (Protein Dom34 homolog)		1.04967	0.181797	0.213996	None
O75683	SURF6	Surfeit locus protein 6		1.04967	0.00795754	0.0130054	None
P62820	RAB1A	Ras-related protein Rab-1A (EC 3.6.5.2) (YPT1-related protein)		1.04967	0.00320859	0.00613501	None
Q9NXA8	SIRT5	NAD-dependent protein deacylase sirtuin-5, mitochondrial (EC 2.3.1.-) (Regulatory protein SIR2 homolog 5) (SIR2-like protein 5)		1.049	0.561485	0.599408	None
P22061	PCMT1	Protein-L-isoaspartate(D-aspartate) O-methyltransferase (PIMT) (EC 2.1.1.77) (L-isoaspartyl protein carboxyl methyltransferase) (Protein L-isoaspartyl/D-aspartyl methyltransferase) (Protein-beta-aspartate methyltransferase)		1.049	0.0173846	0.0257184	None
P49368	CCT3	T-complex protein 1 subunit gamma (TCP-1-gamma) (CCT-gamma) (hTRiC5)		1.049	0.000623454	0.00172364	None
P55081	MFAP1	Microfibrillar-associated protein 1 (Spliceosome B complex protein MFAP1)		1.04867	0.0209211	0.0302151	None
P25789	PSMA4	Proteasome subunit alpha type-4 (Macropain subunit C9) (Multicatalytic endopeptidase complex subunit C9) (Proteasome component C9) (Proteasome subunit L)		1.04833	0.042276	0.0568372	None
Q13509	TUBB3	Tubulin beta-3 chain (Tubulin beta-4 chain) (Tubulin beta-III)		1.048	0.252415	0.289326	None
Q9Y6M4	CSNK1G3	Casein kinase I isoform gamma-3 (CKI-gamma 3) (EC 2.7.11.1)		1.04767	0.478427	0.518809	None
P49005	POLD2	DNA polymerase delta subunit 2 (DNA polymerase delta subunit p50)		1.04767	0.0482433	0.0638417	None
Q96FW1	OTUB1	Ubiquitin thioesterase OTUB1 (EC 3.4.19.12) (Deubiquitinating enzyme OTUB1) (OTU domain-containing ubiquitin aldehyde-binding protein 1) (Otubain-1) (hOTU1) (Ubiquitin-specific-processing protease OTUB1)		1.04733	0.19918	0.232692	None
Q9Y3B8	REXO2	Oligoribonuclease, mitochondrial (EC 3.1.15.-) (RNA exonuclease 2 homolog) (Small fragment nuclease)		1.04733	0.0108459	0.0170309	None
P30153	PPP2R1A	Serine/threonine-protein phosphatase 2A 65 kDa regulatory subunit A alpha isoform (Medium tumor antigen-associated 61 kDa protein) (PP2A subunit A isoform PR65-alpha) (PP2A subunit A isoform R1-alpha)		1.04733	0.00613531	0.0104503	None
O75146	HIP1R	Huntingtin-interacting protein 1-related protein (HIP1-related protein) (Huntingtin-interacting protein 12) (HIP-12)		1.04733	0.00140437	0.00316066	None
Q9H488	POFUT1	GDP-fucose protein O-fucosyltransferase 1 (EC 2.4.1.221) (Peptide-O-fucosyltransferase 1) (O-FucT-1)		1.047	0.0117319	0.0182139	None
Q9Y6Q3	ZFP37	Zinc finger protein 37 homolog (Zfp-37)		1.04667	0.257559	0.294309	None
O94888	UBXN7	UBX domain-containing protein 7		1.04667	0.0281243	0.0393871	None
P52597	HNRNPF	Heterogeneous nuclear ribonucleoprotein F (hnRNP F) (Nucleolin-like protein mcs94-1) [Cleaved into: Heterogeneous nuclear ribonucleoprotein F, N-terminally processed]		1.04633	0.0577759	0.0750103	None
Q86VS8	HOOK3	Protein Hook homolog 3 (h-hook3) (hHK3)		1.04633	0.013144	0.0201201	None
Q9NYJ8	TAB2	TGF-beta-activated kinase 1 and MAP3K7-binding protein 2 (Mitogen-activated protein kinase kinase kinase 7-interacting protein 2) (TAK1-binding protein 2) (TAB-2) (TGF-beta-activated kinase 1-binding protein 2)		1.046	0.310275	0.348009	None
Q01780	EXOSC10	Exosome component 10 (EC 3.1.13.-) (Autoantigen PM/Scl 2) (P100 polymyositis-scleroderma overlap syndrome-associated autoantigen) (Polymyositis/scleroderma autoantigen 100 kDa) (PM/Scl-100) (Polymyositis/scleroderma autoantigen 2)		1.046	0.0580332	0.075324	None
Q9C0C2	TNKS1BP1	182 kDa tankyrase-1-binding protein		1.046	0.0109727	0.0171963	None
Q14376	GALE	UDP-glucose 4-epimerase (EC 5.1.3.2) (Galactowaldenase) (UDP-N-acetylgalactosamine 4-epimerase) (UDP-GalNAc 4-epimerase) (UDP-N-acetylglucosamine 4-epimerase) (UDP-GlcNAc 4-epimerase) (EC 5.1.3.7) (UDP-galactose 4-epimerase)		1.046	0.00538086	0.00938476	None
P17096	HMGA1	High mobility group protein HMG-I/HMG-Y (HMG-I(Y)) (High mobility group AT-hook protein 1) (High mobility group protein A1) (High mobility group protein R)		1.04567	0.465211	0.505618	None
Q7Z7E8	UBE2Q1	Ubiquitin-conjugating enzyme E2 Q1 (EC 2.3.2.23) (E2 ubiquitin-conjugating enzyme Q1) (Protein NICE-5) (Ubiquitin carrier protein Q1) (Ubiquitin-protein ligase Q1)		1.04567	0.315364	0.353222	None
P49840	GSK3A	Glycogen synthase kinase-3 alpha (GSK-3 alpha) (EC 2.7.11.26) (Serine/threonine-protein kinase GSK3A) (EC 2.7.11.1)		1.04567	0.0663496	0.0849933	None
Q15007	WTAP	Pre-mRNA-splicing regulator WTAP (Female-lethal(2)D homolog) (hFL(2)D) (WT1-associated protein) (Wilms tumor 1-associating protein)		1.045	0.164894	0.195585	None
Q8N5C8	TAB3	TGF-beta-activated kinase 1 and MAP3K7-binding protein 3 (Mitogen-activated protein kinase kinase kinase 7-interacting protein 3) (NF-kappa-B-activating protein 1) (TAK1-binding protein 3) (TAB-3) (TGF-beta-activated kinase 1-binding protein 3)		1.045	0.583629	0.620155	None
Q8NF37	LPCAT1	Lysophosphatidylcholine acyltransferase 1 (LPC acyltransferase 1) (LPCAT-1) (LysoPC acyltransferase 1) (EC 2.3.1.23) (1-acylglycerol-3-phosphate O-acyltransferase) (EC 2.3.1.51) (1-acylglycerophosphocholine O-acyltransferase) (1-alkenylglycerophosphocholine O-acyltransferase) (EC 2.3.1.25) (1-alkylglycerophosphocholine O-acetyltransferase) (EC 2.3.1.67) (Acetyl-CoA:lyso-platelet-activating factor…		1.045	0.378134	0.417303	None
Q9P2R6	RERE	Arginine-glutamic acid dipeptide repeats protein (Atrophin-1-like protein) (Atrophin-1-related protein)		1.045	0.306251	0.343897	None
Q5JTV8	TOR1AIP1	Torsin-1A-interacting protein 1 (Lamin-associated protein 1B) (LAP1B)		1.045	0.221093	0.256545	None
P12235	SLC25A4	ADP/ATP translocase 1 (ADP,ATP carrier protein 1) (ADP,ATP carrier protein, heart/skeletal muscle isoform T1) (Adenine nucleotide translocator 1) (ANT 1) (Solute carrier family 25 member 4)		1.045	0.00668946	0.0112191	None
Q9Y2G8	DNAJC16	DnaJ homolog subfamily C member 16 (Endoplasmic reticulum DNA J domain-containing protein 8) (ER-resident protein ERdj8) (ERdj8)		1.045	0.00567584	0.00981729	None
P14314	PRKCSH	Glucosidase 2 subunit beta (80K-H protein) (Glucosidase II subunit beta) (Protein kinase C substrate 60.1 kDa protein heavy chain) (PKCSH)		1.045	0.00178062	0.00381618	None
Q9Y2U8	LEMD3	Inner nuclear membrane protein Man1 (LEM domain-containing protein 3)		1.04467	0.0176018	0.0259757	None
P55210	CASP7	Caspase-7 (CASP-7) (EC 3.4.22.60) (Apoptotic protease Mch-3) (CMH-1) (ICE-like apoptotic protease 3) (ICE-LAP3) [Cleaved into: Caspase-7 subunit p20; Caspase-7 subunit p11]		1.04467	0.563238	0.601146	None
P49903	SEPHS1	Selenide, water dikinase 1 (EC 2.7.9.3) (Selenium donor protein 1) (Selenophosphate synthase 1)		1.04467	0.0800513	0.101223	None
Q5UCC4	EMC10	ER membrane protein complex subunit 10 (Hematopoietic signal peptide-containing membrane domain-containing protein 1)		1.04467	0.00291536	0.0056875	None
Q13616	CUL1	Cullin-1 (CUL-1)		1.04433	0.0844175	0.106157	None
Q9BXS5	AP1M1	AP-1 complex subunit mu-1 (AP-mu chain family member mu1A) (Adaptor protein complex AP-1 subunit mu-1) (Adaptor-related protein complex 1 subunit mu-1) (Clathrin assembly protein complex 1 mu-1 medium chain 1) (Clathrin coat assembly protein AP47) (Clathrin coat-associated protein AP47) (Golgi adaptor HA1/AP1 adaptin mu-1 subunit) (Mu-adaptin 1) (Mu1A-adaptin)		1.04433	0.0617536	0.079658	None
P35749	MYH11	Myosin-11 (Myosin heavy chain 11) (Myosin heavy chain, smooth muscle isoform) (SMMHC)		1.04433	0.0336449	0.0462822	None
Q8WWQ0	PHIP	PH-interacting protein (PHIP) (DDB1- and CUL4-associated factor 14) (IRS-1 PH domain-binding protein) (WD repeat-containing protein 11)		1.04433	0.00843694	0.0136911	None
Q9UPQ9	TNRC6B	Trinucleotide repeat-containing gene 6B protein		1.04433	0.00315522	0.00605465	None
Q9Y224	RTRAF	RNA transcription, translation and transport factor protein (CLE7 homolog) (CLE) (hCLE)		1.04433	0.0805569	0.101808	None
Q14684	RRP1B	Ribosomal RNA processing protein 1 homolog B (RRP1-like protein B)		1.044	0.167139	0.198004	None
Q9UNZ2	NSFL1C	NSFL1 cofactor p47 (UBX domain-containing protein 2C) (p97 cofactor p47)		1.044	0.0872397	0.109334	None
O43747	AP1G1	AP-1 complex subunit gamma-1 (Adaptor protein complex AP-1 subunit gamma-1) (Adaptor-related protein complex 1 subunit gamma-1) (Clathrin assembly protein complex 1 gamma-1 large chain) (Gamma1-adaptin) (Golgi adaptor HA1/AP1 adaptin subunit gamma-1)		1.044	0.295713	0.33331	None
Q9UHL0	DDX25	ATP-dependent RNA helicase DDX25 (EC 3.6.4.13) (DEAD box protein 25) (Gonadotropin-regulated testicular RNA helicase)		1.044	0.0369999	0.0504353	None
O75976	CPD	Carboxypeptidase D (EC 3.4.17.22) (Metallocarboxypeptidase D) (gp180)		1.04367	0.123686	0.150802	None
Q13564	NAE1	NEDD8-activating enzyme E1 regulatory subunit (Amyloid beta precursor protein-binding protein 1, 59 kDa) (APP-BP1) (Amyloid protein-binding protein 1) (Proto-oncogene protein 1)		1.04367	0.061032	0.0788966	None
P07954	FH	Fumarate hydratase, mitochondrial (Fumarase) (HsFH) (EC 4.2.1.2)		1.04367	0.013415	0.0204373	None
Q9NSI2	SLX9	Ribosome biogenesis protein SLX9 homolog		1.04367	0.00914464	0.0146957	None
Q9H204	MED28	Mediator of RNA polymerase II transcription subunit 28 (Endothelial-derived protein 1) (Mediator complex subunit 28) (Merlin and Grb2-interacting cytoskeletal protein) (Magicin) (Tumor angiogenesis marker EG-1)		1.04367	0.616685	0.650675	None
O75427	LRCH4	Leucine-rich repeat and calponin homology domain-containing protein 4 (Leucine-rich repeat neuronal protein 4) (Leucine-rich neuronal protein)		1.04367	0.387704	0.426883	None
Q8NB78	KDM1B	Lysine-specific histone demethylase 2 (EC 1.14.99.66) (Flavin-containing amine oxidase domain-containing protein 1) (Lysine-specific histone demethylase 1B)		1.04367	0.277711	0.314718	None
[truncated: 2,807 more rows]
