# Supplementary material for: Multi-Omics Analyses Reveal Mitochondrial Dysfunction Contributing to Temozolomide Resistance in Glioblastoma Cells
Source: Biomolecules. 2023 Sep 19;13(9):1408. doi: 10.3390/biom13091408 (PMC10526285; doi:10.3390/biom13091408)
Supplement: Supplementary file 1 [file biomolecules-13-01408-s001.zip › Supplementary table S3-S4.xlsx]

## Sheet: Table S3
Table S3 The list of targeted metabolites between U87 WT cells and U87 DR cells
Compound Name	Ratio (U87 DR/ U87 WT）	p-value	p-value.adjust
L-Alanine	0.997267	0.0194315	2.19576
Cytidine Monophosphate N-Acetylneuraminic Acid	0.983373	1.21341e-05	0.000685575
Uridine Diphosphate-N-Acetylglucosamine	0.990993	0.000483715	0.0182199
L-Proline	0.984201	1.40565e-05	0.000397096
Phosphocreatine	1.0065	0.0199487	0.450841
Creatine	1.03567	0.0246732	0.464679
Citrulline	1.02788	0.606691	9.79372
L-Acetylcarnitine	1.0091	0.124837	1.76332
Dimethyglycine	1.03101	0.00043283	0.00543442
4-Hydroxyproline	0.979307	0.00165956	0.0187531
Cis-Aconitic Acid/Suberic Acid	0.994549	0.0362976	0.372875
Oxoglutaric Acid	1.02078	0.0753562	0.709604
Succinic Acid/Methylmalonic Acid	0.989084	0.00428422	0.0372398
Acetyl-CoA	1.10215	2.43732e-06	1.96727e-05
Malic Acid	0.978566	9.81e-07	7.3902e-06
NADH	0.984539	0.0336825	0.237883
Succinyl-CoA	0.989317	0.065521	0.435522
Fumaric Acid	0.976019	9.30539e-06	5.84172e-05
Citric Acid	1.01396	0.106422	0.632931
Isocitric Acid	1.02235	0.0107347	0.0606508
Isocitric Acid/Citric Acid	1.01399	0.114356	0.615345
FAD	1.0002	0.0296693	0.152392
Folic Acid	0.992143	0.713487	3.5054
Galactitol/L-Iditol/Mannitol/Sorbitol	1.08656	3.77535e-07	1.77756e-06
L-Glutamic Acid	1.00397	0.0320383	0.144813
Pyroglutamic Acid	1.00306	0.511471	2.22293
Oxidized Glutathione(GSSG)	1.00948	0.723992	3.03004
Glutathione(GSH)	0.992326	4.02977e-05	0.00016263
Glyceric Acid	1.01345	0.293758	1.14464
Glycerol 3-Phosphate	1.06603	0.00132548	0.00499264
5-Aminolevulinic Acid	1.06421	0.0140783	0.0513177
3-Phosphoglycerate/2-Phospho-D-Glyceric Acid	1.03317	0.00637563	0.022514
Fructose 1,6-Bisphosphate	0.990477	0.0158558	0.0542942
Pyruvic Acid	0.999114	0.000206082	0.000684921
Dihydroxyacetone phosphate	1.08593	0.96105	3.10282
D-Glucose/D-Mannose	1.00415	0.825551	2.59131
Fructose 6-Phosphate	1.01622	0.414305	1.26531
Glucose 6-Phosphate	1.06683	0.738839	2.19707
Phosphoenolpyruvic Acid	1.00061	0.000341384	0.000989139
Myoinositol	1.01971	0.00486127	0.0137331
Acetoacetyl-CoA	0.959947	0.00126288	0.00348061
Glutaric Acid	1.01249	0.324005	0.871728
Betaine	0.98322	0.00219159	0.00575928
L-Methionine/3-Methyladenine	0.995935	0.817202	2.09872
S-Adenosylmethionine	1.00397	0.0137786	0.0345997
S-Adenosylhomocysteine	0.97178	6.19867e-07	1.52272e-06
Choline	1.03622	3.80395e-05	9.14567e-05
Nicotinic Acid	1.01666	0.209072	0.492191
1-Methylnicotinamide	1.01268	0.408451	0.941939
NAD	1.01389	0.287102	0.64885
Adenosine Diphosphate Ribose	1.0192	0.37404	0.828756
NADPH	0.975888	0.00473309	0.0102854
NADP	0.986169	0.014074	0.0300069
Uridine Diphosphate Glucuronic Acid	0.98114	0.000846849	0.00177211
Uridine Diphosphate Glucose/Galactose	1.00922	0.0358492	0.0736538
Propionylcarnitine	0.97437	0.00111246	0.00224479
Pantothenic Acid	0.994045	0.77197	1.5304
Coenzyme A	0.970704	0.000168346	0.000327984
D-Ribose-5-Phosphate	1.08848	0.761002	1.45751
Sedoheptulose 7-Phosphate	1.02226	0.145862	0.274707
L-Phenylalanine	0.99752	0.591668	1.09604
3-(2-Hydroxyphenyl)Propionic Acid	1.03254	0.473035	0.862144
L-Aspartic Acid	0.955063	3.42527e-05	6.14374e-05
Inosine	0.932881	0.198257	0.350047
5-Aminoimidazole-4-Carboxamide Ribotide(AICAR)	1.06038	0.00390157	0.00678272
Inosine diphosphate(IDP)	0.984645	0.135556	0.232088
Cyclic adenosine monophosphate(cAMP)	0.995192	0.000265794	0.00044828
Xanthosine	1.06552	0.000479296	0.000796476
Deoxyadenosine Triphosphate(dATP)	0.997356	0.478303	0.783308
Uric Acid	1.01008	0.47049	0.759506
Guanosine Diphosphate(GDP)	1.01446	0.0539824	0.0859157
Inosinic acid(IMP)	0.988604	0.334938	0.525667
L-Glutamine	1.00975	0.834473	1.29172
Adenosine Diphosphate(ADP)/2'-Deoxyguanosine 5'-diphosphate(dGDP)	0.98204	0.0983608	0.1502
Adenosine Triphosphate(ATP)	1.00931	0.325629	0.490615
Adenosine Monophosphate(AMP)	0.98307	0.0760711	0.113106
(S)-Dihydroorotate/Is-N2-Orotic Acid	0.972599	0.000409751	0.000601323
5-Thymidylic acid(dTMP)	0.981894	9.18433e-05	0.000133055
Cytidine monophosphate(CMP)	0.968445	0.00690813	0.00988124
Orotic Acid	0.962908	0.019549	0.027613
Uridine 5'-Monophosphate(UMP)	0.951814	0.00459788	0.00641433
Thymidine 5'-Triphosphate(TTP)	0.993155	0.066208	0.0912379
Thymidine diphosphate(TDP)	0.959889	0.0511354	0.0696181
Uridine Triphosphate(UTP)	1.02461	0.00799848	0.0107599
L-Lactic Acid	1.02733	0.015437	0.0205221
Glycerophosphocholine	1.04135	0.00030961	0.000406813
Creatinine	0.990426	0.341801	0.443948
Flavin Mononucleotide(FMN)	1.02085	0.0708101	0.0909267
Spermidine1	1.00803	0.207036	0.262867
ADP-Glucose	1.03915	0.00315945	0.00396687
Uridine 5'-Diphosphate(UDP)	0.974523	0.00876232	0.0108807
Gdp-Glucose/Mannose	1.04691	0.0608989	0.0747998
Taurine	0.925472	2.5622e-07	3.11321e-07
Isopentenyl Pyrophosphate/Dimethylallylpyrophosphate(IPP/DMAPP)	1.00595	0.625989	0.752519
Thiamine	0.988809	0.747908	0.889617
Serotonin	1.02107	0.48277	0.56826
L-Tyrosine	0.995755	0.54919	0.639778
L-Isoleucine/L-Leucine/4-Hydroxy-L-Proline	0.996788	0.913886	1.05377
L-Valine	0.993422	0.95859	1.09415
D-ribulose-5-phosphate/Xylulose 5-phosphate	0.998699	0.0167475	0.0189247
2-Hydroxy-3-(4-Hydroxyphenyl)Propanoate	1.03822	0.00126485	0.00141513
GDP-Fucose	1.0043	0.3522	0.390182
N-Formylglycine	1.03673	4.57119e-05	5.015e-05
Deoxycarnitine	0.984439	0.340106	0.369539
Allantoin	0.991666	0.796791	0.857499
Phthalic Acid	1.03663	0.23054	0.245765
UDP-Xylose	1.02405	0.449636	0.474849
Spermine	1.00152	0.164792	0.172421
N-Carbomoyl-L-Aspartate	0.965813	2.71666e-06	2.81635e-06
D-2-Hydroxyglutarate	1.07284	7.16106e-06	7.35637e-06
Pyridoxalphosphate	0.989351	0.00102552	0.001044
Gamma-Aminobutyric Acid-Pos	1.03245	0.00029954	0.000302215
1-Methyladenosine	1.04558	0.000107465	0.000107465

## Sheet: Table S4
Table S4 The list of untargeted metabolites between U87 WT cells and U87 DR cells
Compound Name	Ratio (U87 DR/ U87 WT)	p-value	p-value.adjust
4-trimethylammoniobutanal	0.150006	5.86764e-08	2.15929e-05
LysoPC(16:0e)	0.104325	1.18166e-07	2.17426e-05
Hypotaurine	0.017892	1.6569e-07	2.03246e-05
LysoPC(18:1e)	0.163246	4.94414e-07	4.54861e-05
LysoPE(18:2e)+H	0.346954	8.27911e-07	6.09342e-05
Cadaverine	0.330845	8.49688e-07	5.21142e-05
Taurine	0.0151606	9.81873e-07	5.16185e-05
Myristoylcarnitine	0.167944	1.09317e-06	5.02858e-05
Tetradecanoylcarnitine (predicted)	0.167944	1.09317e-06	4.46985e-05
Sphingosine	0.305134	1.47176e-06	5.41607e-05
(2S,4R,5S)-Muscarine	0.228892	1.67602e-06	5.60705e-05
PC(30:1)	0.238568	1.96648e-06	6.03054e-05
PE(33:1)	0.238568	1.96648e-06	5.56666e-05
LysoPC(22:1)	0.451413	2.34611e-06	6.16692e-05
LysoPE(18:1e)	0.186614	3.67153e-06	9.00749e-05
LysoPE(16:0)	0.380826	3.77363e-06	8.67935e-05
Butyrylcarnitine	0.355115	4.26864e-06	9.24035e-05
Isobutyryl carnitine	0.355115	4.26864e-06	8.727e-05
LysoPC(14:1e)	0.37227	5.06221e-06	9.80471e-05
2-Methylbutyroylcarnitine	0.373037	7.85871e-06	0.0001446
2-Methylbutyroylcarnitine; 3-Methylbutyrylcarnitine	0.373037	7.85871e-06	0.000137715
3-Methylbutyrylcarnitine	0.373037	7.85871e-06	0.000131455
Pivaloylcarnitine	0.373037	7.85871e-06	0.000125739
Oleanolic acid	0.239466	8.35662e-06	0.000128135
Ursolic acid	0.239466	8.35662e-06	0.000123009
(S)-2,3,4,5-Tetrahydropyridine-2-carboxylate/D-1-Piperideine-2-carboxylic acid	0.403381	8.48481e-06	0.000120093
trans-Hexadec-2-enoyl carnitine	0.260841	1.01655e-05	0.000138552
lauroylcarnitine	0.295894	1.03898e-05	0.000136552
N-Acetylputrescine	0.417676	1.49165e-05	0.000189285
L-Proline	0.534419	1.7205e-05	0.000211048
PC(32:2)	0.656139	1.73467e-05	0.000205922
PE(35:2)	0.656139	1.73467e-05	0.000199487
Hypoxanthine	8.29581	1.99063e-05	0.000221986
PC(32:1)	0.351802	2.43648e-05	0.000263713
Hydroxybutyrylcarnitine	2.87089	3.08553e-05	0.000324421
Citicoline	17.0363	3.52143e-05	0.000359969
cytidine 5'-diphosphocholine	17.0363	3.52143e-05	0.00035024
L-Palmitoylcarnitine	0.206323	3.92015e-05	0.000379635
beta-Alanine	0.409554	4.75199e-05	0.000448393
ethanolamine phosphate	17.5308	5.07961e-05	0.000467324
Deoxycytidine	0.455956	8.36118e-05	0.000750467
PC(38:6)	2.03863	0.000113182	0.000991691
Oleoyl Ethanolamide	0.52237	0.000117381	0.00100456
Glutathione	0.350573	0.000121658	0.0010175
CDP-ethanolamine	4.69294	0.000126336	0.00103315
Elaidic carnitine	0.402689	0.000135378	0.00108302
Ile-Lys	3.64942	0.000136292	0.00106714
Leu-Lys	3.64942	0.000136292	0.00104491
Lys-Ile	3.64942	0.000136292	0.00102358
Lys-Leu	3.64942	0.000136292	0.00100311
Cys-Gly	0.33884	0.000145375	0.00104898
Gly-Cys	0.33884	0.000145375	0.00102881
LysoPC(16:1e)	0.580309	0.000163647	0.00113627
Cys-Pro	0.338348	0.000178355	0.00121546
Kynurenic acid	0.707293	0.00018662	0.00124866
Arg-Glu	0.456627	0.000199221	0.00130917
LysoPC(14:0)	0.377461	0.000213952	0.00138131
glycerol 2-phosphate	2.2778	0.000228367	0.00144895
Malonylcarnitine	10.033	0.000282897	0.00176451
7alpha-Hydroxy-3-Oxo-5beta-Cholan-24-Oic Acid/7-Hydroxy-3-oxocholanoic acid	0.709051	0.000308318	0.00189102
7-Hydroxy-3-oxocholanoic acid	0.709051	0.000308318	0.00186002
PE(34:1)	0.518154	0.00031292	0.00185733
N1-Acetylspermidine	2.18012	0.000329937	0.00192725
Ala-Arg	2.24508	0.00038295	0.00220196
Arg-Ala	2.24508	0.00038295	0.00216809
5-aminopentanamide	2.45051	0.000402735	0.00224556
Glu-Arg	0.452896	0.000410246	0.00225329
LysoPI(18:0)	0.35171	0.000448956	0.00242965
Lys-Ala	0.218373	0.00051347	0.00273851
PC(30:0)	0.274466	0.000538444	0.00283068
N-hexadecanoylsphinganine-1-phosphocholine	0.438497	0.000712111	0.00369094
Pro-Glu	0.54026	0.000712369	0.00364099
3-Hydroxyisovalerylcarnitine	0.669312	0.000957637	0.00482754
Lys-Glu	0.590582	0.00107328	0.00533738
Glu-Lys	0.59016	0.00108681	0.0053326
Oxypurinol	3.80172	0.00110248	0.00533834
Xanthine	3.80279	0.00110626	0.00528706
pterin	0.453715	0.00115223	0.00543617
LysoPC(20:1) (Low)	0.589649	0.00124267	0.00578862
PC(p16:0/22:4)	0.601199	0.00126911	0.0058379
PC(p18:1/20:3)	0.601199	0.00126911	0.00576583
PC(p18:1/20:3)/PC(p16:0/22:4)	0.601199	0.00126911	0.00569551
LysoPC(16:1)	0.400044	0.00211557	0.00937989
LysoPC(16:0)	0.601548	0.00212173	0.00929521
Propionylcarnitine	0.492155	0.00234712	0.0101616
D-Glucosamine 6-phosphate	0.521083	0.00256332	0.0109686
Pro-Ser	0.681063	0.0026551	0.0112308
5-Methylcytidine/2-O-Methylcytidine	1.3944	0.00267507	0.0111867
Glycerophosphocholine	1.3944	0.00267507	0.011061
Gamma-glutamyl-Isoleucine	0.526149	0.00281084	0.0114932
Gamma-glutamyl-Leucine	0.526149	0.00281084	0.0113669
Ile-Gln	0.526149	0.00281084	0.0112434
Leu-Gln	0.526149	0.00281084	0.0111225
LysoPC(15:0)	0.595532	0.00327546	0.0128231
LysoPE(18:0)	0.595532	0.00327546	0.0126881
Gly-Pro	0.471392	0.00343008	0.0131486
Pro-Gly	0.471392	0.00343008	0.0130131
Gly-Ser	2.12033	0.00348852	0.0130997
1-methyladenosine	2.13968	0.0036432	0.0135424
uridine 5'-diphospho-N-acetylglucosamine	0.594877	0.0037528	0.0138103
2-quinolinecarboxylic acid	0.552613	0.00376392	0.0137141
Betaine	0.747743	0.0038637	0.0139396
Asn-Lys	0.690763	0.00457661	0.0163514
Lys-Asn	0.690763	0.00457661	0.0161941
5'-Phosphoribosyl-N-formylglycinamide	0.495379	0.00472821	0.0165713
Calcidiol/7a-Hydroxy-cholestene-3-one	0.405658	0.00492208	0.017088
PE(p38:6)	0.566086	0.00613853	0.021112
LysoPE(18:1)	0.733149	0.00798565	0.0272104
LysoPE(22:5)	1.40571	0.00823327	0.0277967
Benzylideneacetone	0.745411	0.00855276	0.0286129
N-(3-acetamidopropyl)pyrrolidin-2-one	0.721848	0.00874907	0.0290059
Deoxyguanosine	7.62789	0.00893819	0.0293683
Nicotinamide Ribose	1.47924	0.0121791	0.0396629
trans-Anethole	0.832945	0.0133145	0.04298
PC(36:2)	0.7065	0.0138207	0.0442263
acetoacetate	1.40212	0.014413	0.0457239
Pro-Ala	0.680754	0.0145971	0.0459121
Ala-Ile	0.717117	0.0153765	0.047954
Ala-Leu	0.717117	0.0153765	0.047551
Ile-Ala	0.717117	0.0153765	0.0471547
Leu-Ala	0.717117	0.0153765	0.046765
Glu-His	0.710597	0.0154572	0.0466251
His-Glu	0.710597	0.0154572	0.046246
Ala-Ala	0.64017	0.0189965	0.0563767
Argininosuccinic acid	0.644787	0.0192451	0.0566577
LysoPC(20:0) (Low)	0.706902	0.0197918	0.0578047
Phosphocreatine	0.709456	0.0260715	0.0755459
1-(sn-Glycero-3-phospho)-1D-myo-inositol	0.689941	0.0265748	0.0764024
Ornithine	1.73988	0.0285121	0.0813369
LysoPC(18:3)	0.767323	0.0296429	0.0839123
LysoPC(18:1)	0.670996	0.03052	0.0857356
S-(5'-adenosyl)-L-methionine	0.626083	0.0309866	0.0863869
S-Adenosylmethionine	0.626083	0.0309866	0.0857374
Betaine aldehyde	1.56061	0.0339564	0.0932534
Lys-Thr	0.518396	0.0356089	0.0970672
Thr-Lys	0.518396	0.0356089	0.0963535
Palmitoyl sphingomyelin	0.679278	0.0365105	0.098072
palmitoyl sphingomyelin (SM(d18:1/16:0))	0.679278	0.0365105	0.0973614
1-(beta-D-Ribofuranosyl)-1,4-dihydronicotinamide	1.57101	0.0368798	0.0976387
L-Carnitine	1.29325	0.0388627	0.102153
Gamma Glutamylglutamic acid	0.76634	0.0390747	0.101982
Glu-Glu	0.76634	0.0390747	0.101264
1-Methyladenine	0.747939	0.0398328	0.102507
3-Methyladenine	0.747939	0.0398328	0.101795
7-Methyladenine	0.747939	0.0398328	0.101093
LysoPE(22:6)	1.29319	0.0402834	0.101536
Cholesterol-H2O	0.656662	0.0433397	0.108497
LysoPC(19:0)	1.29665	0.0452072	0.112407
2-Ethylacrylylcarnitine, Tiglylcarnitine	1.38352	0.0469385	0.115929
PE(p38:5)	0.703816	0.0481646	0.118164
L-Acetylcarnitine	1.1953	0.0562998	0.137208
O-Acetyl-L-carnitine	1.1953	0.0562998	0.136305
allothreonine	0.718542	0.0584035	0.140474
homoserine	0.718542	0.0584035	0.139562
L-threonine	0.718542	0.0584035	0.138661
L-Threonine/L-Homoserine	0.718542	0.0584035	0.137772
n-Pentadecylamine	1.62997	0.066197	0.155162
13Z-Docosenamide/13E-Docosenamide	0.691194	0.0674017	0.156986
alpha-aminoadipate	0.643356	0.0679962	0.157375
Gly-Met	0.709931	0.0711572	0.163662
Met-Gly	0.709931	0.0711572	0.162645
LysoPC(22:4)	1.35701	0.0735596	0.167098
PC(35:2)	1.19519	0.0785389	0.177315
Glu-Ser	0.79841	0.0880451	0.197565
Nicotinic acid	1.51932	0.0890106	0.198521
Acetylcholine	0.822929	0.0903096	0.200204
deoxycarnitine	0.822929	0.0903096	0.199006
Asp-Thr	0.799215	0.0903781	0.197971
Uridine 5'-diphosphate	0.74264	0.0905518	0.197178
Ser-Glu	0.802691	0.0919992	0.199151
LysoPC(20:2)	0.770182	0.0932461	0.20067
N-acetylhistidine (predicted)	1.57391	0.0969772	0.207486
Ile-Asp	1.24372	0.10063	0.214057
Leu-Asp	1.24372	0.10063	0.212826
Uracil	0.738043	0.10392	0.218529
Creatinine	0.833781	0.110886	0.231853
Adenosine monophosphate	0.634838	0.110985	0.230749
Linoleic acid	0.695044	0.113894	0.235467
1-aminocyclopropane-1-carboxylate	0.821827	0.114227	0.234836
L-Glutamic acid	0.838522	0.115452	0.236036
Citraconic acid	0.831543	0.123387	0.250864
Itaconic acid	0.831543	0.123387	0.249486
Asp-Asp	1.33378	0.123471	0.248291
Hexanoylglycine	1.79995	0.123747	0.247494
N-acetylleucine	1.79995	0.123747	0.246156
Gln-Glu	0.689857	0.128225	0.253692
Glu-Gln	0.689857	0.128225	0.252335
PC(33:1)	0.807306	0.130067	0.254599
PC(33:1)/PE(36:1)	0.807306	0.130067	0.253252
PE(36:1)	0.807306	0.130067	0.251919
L-gamma-glutamyl-L-valine	1.23366	0.132189	0.254689
Putrescine	0.851276	0.136146	0.260947
Val-Glu	1.22967	0.138181	0.263475
5'-Methylthioadenosine	0.767132	0.139373	0.264378
Spermidine	0.856014	0.141193	0.266457
Methylimidazoleacetic acid	1.229	0.146319	0.274721
Glutamylphenylalanine	0.773226	0.14719	0.274954
Phe-Glu	0.773226	0.14719	0.273566
Nicotine	1.28184	0.169789	0.313982
LysoPC(19:1)	0.852465	0.172883	0.318105
Asn-Glu	1.20171	0.180315	0.330129
Asp-Gln	1.20171	0.180315	0.328495
Gln-Asp	1.20171	0.180315	0.326877
Glu-Asn	1.20171	0.180315	0.325274
Pantothenic Acid(VB5)	1.48339	0.187463	0.336519
3-aminoisobutanoate	1.12442	0.191099	0.341381
4-aminobutanoate	1.12442	0.191099	0.339731
Epinephrine	1.47522	0.19221	0.340064
normetanephrine	1.47522	0.19221	0.338437
Dimethylglycine	1.12322	0.193179	0.338524
L-Alpha-aminobutyric acid (homoalanine)	1.12322	0.193179	0.336919
Guanidineacetic acid	0.86137	0.1932	0.335366
L-Pipecolic acid	1.28774	0.19398	0.335138
5-Aminoimidazole ribonucleotide	0.927047	0.19766	0.339901
Urocanic acid	2.17168	0.20914	0.357969
N,N-Dimethylaniline	0.910461	0.20954	0.356995
Phenethylamine	0.910461	0.20954	0.35535
Ile-Ile	0.858245	0.213116	0.359756
Ile-Leu	0.858245	0.213116	0.358113
Leu-Ile	0.858245	0.213116	0.356485
Leu-Leu	0.858245	0.213116	0.354872
Sphinganine	0.837759	0.214789	0.356047
LysoPC(22:6)	1.23197	0.222445	0.367085
Inosine	0.285168	0.223304	0.366856
LysoPC(22:5)	1.19978	0.223839	0.366101
Dimethylurea	0.893339	0.237628	0.386933
L-Lysine	1.24863	0.237771	0.385461
N-Acetylglutamine	0.863137	0.23848	0.384916
Suberylglycine	0.647825	0.240873	0.387079
Ile-Pro	1.16726	0.241385	0.386216
Leu-Pro	1.16726	0.241385	0.384544
Pro-Ile	1.16726	0.241385	0.382887
Pro-Leu	1.16726	0.241385	0.381243
LysoPC(18:2)	0.799435	0.241996	0.380575
Trimethylamine N-oxide(TMAO)	1.12096	0.248821	0.389642
Riboflavin(VB2)	1.26636	0.259278	0.404298
Choline	1.10543	0.267047	0.414656
Ile-Thr	0.663992	0.269598	0.416858
Thr-Ile	0.663992	0.269598	0.415114
Thr-Leu	0.663992	0.269598	0.413384
Ile-Glu	1.15408	0.275241	0.420284
Leu-Glu	1.15408	0.275241	0.418548
indole-3-acetic acid	1.25317	0.275915	0.417846
Histamine	1.0978	0.279187	0.421068
L-gamma-glutamyl-L-isoleucine	1.15121	0.281032	0.422121
L-gamma-glutamyl-L-leucine	1.15121	0.281032	0.420406
LysoPC(17:0)	1.13922	0.287292	0.428031
PC(36:3)	1.09957	0.291307	0.432262
Asymmetric dimethylarginine	0.862849	0.298509	0.44117
3-Dehydrocarnitine	1.19307	0.29879	0.439818
Inosine 5'-monophosphate (IMP, Inosinic acid)	0.529161	0.324263	0.475413
4,8-Dimethylnonanoyl carnitine	0.718191	0.330534	0.482685
LysoPC(18:0)	0.904645	0.33202	0.482938
Alpha-Linolenic acid	0.777913	0.348185	0.504457
L-Methionine S-oxide	0.856899	0.354167	0.511112
Lys-Val	1.12932	0.36309	0.521942
Val-Lys	1.12932	0.36309	0.519912
L-Serine	1.14742	0.37473	0.534499
2-Methylbutyrylglycine	1.17213	0.376088	0.534364
5-Acetamidovalerate	1.17213	0.376088	0.532309
7-Methylguanine	1.15456	0.382332	0.539074
Arg-Ile	1.08523	0.399204	0.560713
Arg-Leu	1.08523	0.399204	0.558581
Ile-Arg	1.08523	0.399204	0.556466
Leu-Arg	1.08523	0.399204	0.554366
Asn-Gln	0.908491	0.415015	0.574156
Gln-Asn	0.908491	0.415015	0.572006
Glycine	0.901829	0.416611	0.572062
ophthalmic acid	1.09504	0.431127	0.589794
Pentadecanoylcarnitine(C13:0)	1.71126	0.43305	0.590231
Ala-Asp	1.0957	0.435992	0.592048
Asp-Ala	1.0957	0.435992	0.589871
D-Glutamylglycine	1.09552	0.436911	0.58895
Gly-Glu	1.09552	0.436911	0.586801
Aspartic Acid	0.913957	0.451608	0.604334
dopamine	1.15166	0.476176	0.634901
LysoPC(17:1)	0.878932	0.477483	0.634345
LysoPE(20:1)	0.878932	0.477483	0.632064
4-Aminoindole	0.945203	0.502635	0.662973
beta-Nicotinamide adenine dinucleotide hydrate (NAD)	0.920862	0.515777	0.677878
Glu-Asp	0.93167	0.548475	0.718287
2-Hydroxyadenine	1.0999	0.548906	0.716303
Guanine	1.0999	0.548906	0.713772
Melamine	0.828562	0.578394	0.749469
2-Acetylpyrrole	0.948177	0.608828	0.786136
2-Aminophenol	0.948177	0.608828	0.783387
4-Aminophenol	0.948177	0.608828	0.780658
Gly-Val	1.11096	0.61846	0.790255
N-Acetylornithine	1.11096	0.61846	0.787521
Val-Gly	1.11096	0.61846	0.784805
PE(38:1)	1.08037	0.6334	0.801
Allantoin	1.09553	0.637899	0.803928
Octadecylamine	0.938168	0.650464	0.816965
Pro-Tyr	0.919027	0.653115	0.817504
Tyr-Pro	0.919027	0.653115	0.814733
Tyrosol	0.965569	0.663298	0.824641
N-Acetyl-D-galactosamine	0.951638	0.671723	0.832303
N-Acetyl-D-glucosamine	0.951638	0.671723	0.82951
Cytosine	1.04973	0.695222	0.855658
2-Aminobenzoic acid/p-Aminobenzoic acid	0.954373	0.698112	0.856351
4-aminobenzoate	0.954373	0.698112	0.853506
Anthranilate	0.954373	0.698112	0.85068
Trigonelline	0.954373	0.698112	0.847872
4-Hydroxybenzyl alcohol	1.07662	0.699476	0.846734
L-Isoleucine	1.06843	0.701352	0.846222
Cytidine monophosphate N-acetylneuraminic acid	1.09107	0.712463	0.856818
2-Keto-6-aminocaproate	1.07229	0.712467	0.854032
4-acetamidobutanoate	1.07229	0.712467	0.851259
N-Butyrylglycine/Isobutyrylglycine	1.07229	0.712467	0.848504
LysoPE(20:4)	1.03987	0.727646	0.863787
5,6-dihydrouracil	0.965782	0.728333	0.861822
N-Methylhydantoin	0.965782	0.728333	0.85906
Citrulline	1.04445	0.734457	0.863515
2-Pyrrolidinone	1.06096	0.740572	0.867932
LysoPE(18:2)	0.949355	0.749268	0.875336
N,N,N-Trimethylethenaminium	1.0566	0.755049	0.879297
Asp-Val	0.959385	0.757696	0.879597
Val-Asp	0.959385	0.757696	0.876831
1-Hydroxypyrene	0.93418	0.763638	0.880937
Ala-Met	0.93418	0.763638	0.878184
Cys-Val	0.93418	0.763638	0.875448
Met-Ala	0.93418	0.763638	0.872729
Val-Cys	0.93418	0.763638	0.870027
L-Leucine	1.05034	0.767023	0.871186
(RS)-Mevalonic Acid	0.93895	0.770442	0.872378
Glucosamine	1.06181	0.786563	0.887899
Creatine	1.03539	0.786993	0.885668
Pro-Thr	1.01589	0.787882	0.883965
Thr-Pro	1.01589	0.787882	0.881279
N6,N6,N6-Trimethyl-L-lysine	0.959475	0.789402	0.880303
Caproylcholine	0.967095	0.789688	0.877961
1-Methylnicotinamide	0.981554	0.808719	0.896411
METHACHOLINE-like	1.02804	0.812843	0.898277
1H-Indole-4-carboxaldehyde	1.04259	0.825922	0.909997
L-tryptophan	1.03645	0.837255	0.919731
Phytosphingosine (low)	0.973922	0.856203	0.937747
Oxidized glutathione	1.04072	0.856814	0.93563
Indoleacrylic acid	1.03248	0.860282	0.936638
L-Methionine	1.02766	0.869432	0.943809
Adenine	1.02077	0.875961	0.948099
L-Valine	1.02173	0.876188	0.945564
Indole	1.02851	0.878304	0.945075
Thiamine	1.02601	0.883473	0.947866
L-Tyrosine	1.02007	0.88862	0.950617
3-Hydroxybenzaldehyde	1.02006	0.892603	0.95211
4-Hydroxybenzaldehyde	1.02006	0.892603	0.949358
Tauro Chenodeoxycholic acid+NH4	1.03052	0.89315	0.947203
Tauro Deoxycholic acid+NH4	1.03052	0.89315	0.944481
Tauro Ursodeoxycholic acid+NH4	1.03052	0.89315	0.941774
Niacinamide (VB3)	0.978031	0.895007	0.941036
Ala-His	1.02571	0.9014	0.945057
Carnosine	1.02571	0.9014	0.942372
His-Ala	1.02571	0.9014	0.939703
L-Glutamine	0.983562	0.911881	0.947944
L-Arginine	0.983276	0.91256	0.945978
Asp-Gly	1.01565	0.914702	0.945534
Gly-Asp	1.01565	0.914702	0.942886
N-amidino-L-aspartate	0.985545	0.924508	0.950332
Pyroglutamic acid	0.987012	0.933914	0.957327
Pyroglutamic acid (5-oxoproline)	0.987012	0.933914	0.954668
Benzylamine	0.994805	0.945966	0.964309
Phe-Gly	1.00934	0.949924	0.965668
Glycerylphosphorylethanolamine	1.00715	0.951418	0.964522
Hexanoylcarnitine	0.993738	0.959629	0.970174
Tryptamine	0.991088	0.959713	0.967601
L-Phenylalanine	0.992953	0.967819	0.973108
Indoleacetaldehyde	0.995645	0.981816	0.984491
LysoPC(20:4)	1.0003	0.998503	0.998503
